# Supplementary material for: Trade margins of rubber exporters: The case of Indonesia
Source: PLoS One. 2023 Nov 16;18(11):e0292160. doi: 10.1371/journal.pone.0292160 (PMC10653504; doi:10.1371/journal.pone.0292160)
Supplement: S1 Data — (XLSX) [file pone.0292160.s001.xlsx]

## Sheet: DATA 4001 MODERASI
COUNTRY	YEAR	EM	IM	CRSPS	CRTBT	PORT	EDIST	LN_DIST	LANG	GDPj	GDPi	POPj	POPi	GDP	POP	LNGDP	LNPOP	GDP*POP	GDP*PORT	GDP*LN_DIST	POS*PORT	POS*LN_DIST
CAMBODIA	2009	0.0515162	0	0	0	3.49709	1.72324e+07	7.592	0	752.796	2979	14093604	238620563	1865.9	1.26357e+08	7.5315	18.6546	140.497	6525.23	14165.9	4.41883e+08	9.59303e+08
CAMBODIA	2010	0.0444135	0	0	0	3.90466	1.65149e+07	7.592	0	785.502	3122.36	14312212	241834215	1953.93	1.28073e+08	7.5776	18.6681	141.459	7629.44	14834.3	5.00082e+08	9.72332e+08
CAMBODIA	2011	0.0422411	0.109459	0	0	4	1.56715e+07	7.592	0	827.777	3270.62	14541423	245116206	2049.2	1.29829e+08	7.6252	18.6817	142.452	8196.79	15557.5	519315258	9.8566e+08
CAMBODIA	2012	0.0391325	0.00096189	0	0	4.2	1.48436e+07	7.592	0	873.949	3421.27	14780454	248452413	2147.61	1.31616e+08	7.67211	18.6954	143.433	9019.97	16304.7	5.52789e+08	9.99232e+08
CAMBODIA	2013	0.037959	0.00125779	0	0	4	1.40564e+07	7.592	0	922.89	3563.3	15026332	251806402	2243.1	133416367	7.71561	18.709	144.351	8972.38	17029.6	533665468	1.0129e+09
CAMBODIA	2014	0.042857	0.00758315	0	0	3.6	1.3336e+07	7.592	0	972.743	3692.97	15274503	255129004	2332.86	1.35202e+08	7.75485	18.7223	145.188	8398.29	17711.1	4.86726e+08	1.02645e+09
CAMBODIA	2015	0.0402773	0.000240383	0	0	3.70597	1.26608e+07	7.592	0	1024.62	3824.27	15521436	258383256	2424.45	136952346	7.79336	18.7351	146.01	8984.93	18406.4	5.07541e+08	1.03974e+09
CAMBODIA	2016	0.0343885	0	0	0	3.7	1.20157e+07	7.592	0	1079.63	3968.06	15766293	261554226	2523.84	1.3866e+08	7.83354	18.7475	146.86	9338.22	19161	5.13043e+08	1.05271e+09
CAMBODIA	2017	0.0359759	0.0419013	0	0	3.7	1.14012e+07	7.592	0	1137.82	4120.43	16009414	264645886	2629.12	140327650	7.87441	18.7595	147.72	9727.76	19960.3	519212305	1.06537e+09
CAMBODIA	2018	0.0300403	2.04407e-06	0	0	0	1.07652e+07	7.592	0	1205.04	4284.65	16249798	267663435	2744.85	1.41957e+08	7.91748	18.771	148.619	0	20838.9	0	1.07773e+09
MALAYSIA	2009	0.0551229	0.0408183	0	0	5.52277	897773	7.06834	1	8559.23	2979	27735040	238620563	5769.12	1.33178e+08	8.66027	18.7072	162.009	31861.5	40778.1	7.35511e+08	9.41346e+08
MALAYSIA	2010	0.056884	0.0140478	0	0	5.57683	849974	7.06834	1	9040.57	3122.36	28208035	241834215	6081.46	135021125	8.713	18.7209	163.116	33915.3	42985.9	7.5299e+08	9.54375e+08
MALAYSIA	2011	0.0586217	0.00771738	0	0	5.7	819915	7.06834	1	9372.01	3270.62	28650955	245116206	6321.31	1.36884e+08	8.75168	18.7346	163.96	36031.5	44681.2	7.80236e+08	9.6754e+08
MALAYSIA	2012	0.0574948	0.0040187	0	0	5.5	788686	7.06834	1	9743.1	3421.27	29068159	248452413	6582.19	138760286	8.79212	18.7483	164.837	36202	46525.1	763181573	9.80805e+08
MALAYSIA	2013	0.0518266	0.00683612	0	0	5.4	763712	7.06834	1	10061.7	3563.3	29468872	251806402	6812.51	140637637	8.82652	18.7617	165.6	36787.5	48153.1	7.59443e+08	9.94074e+08
MALAYSIA	2014	0.0466018	0.00539493	0	0	5.6	730160	7.06834	1	10524.1	3692.97	29866559	255129004	7108.52	1.42498e+08	8.86905	18.7748	166.515	39807.7	50245.4	7.97988e+08	1.00722e+09
MALAYSIA	2015	0.0433144	0.00367344	0	0	5.56585	704192	7.06834	1	10912.2	3824.27	30270962	258383256	7368.21	144327109	8.90493	18.7876	167.302	41010.4	52081	8.03303e+08	1.02015e+09
MALAYSIA	2016	0.042239	0.00328107	0	0	5.6	683409	7.06834	1	11244	3968.06	30684804	261554226	7606.03	146119515	8.9367	18.7999	168.009	42593.7	53762	818269284	1.03282e+09
MALAYSIA	2017	0.0434856	0.0373384	0	0	5.4	655151	7.06834	1	11729	4120.43	31105028	264645886	7924.7	147875457	8.97774	18.8119	168.888	42793.4	56014.5	7.98527e+08	1.04523e+09
MALAYSIA	2018	0.0434155	0.00320412	0	0	0	634010	7.06834	1	12120.1	4284.65	31528585	267663435	8202.37	149596010	9.01218	18.8234	169.64	0	57977.1	0	1.0574e+09
PHILIPPINA	2009	0.0524408	1.71752	0	0	3.00387	9.10606e+06	7.93454	0	2006.59	2979	92414158	238620563	2492.8	1.65517e+08	7.82116	18.9246	148.012	7488.04	19779.2	4.97192e+08	1.3133e+09
PHILIPPINA	2010	0.0544016	50.0148	0	0	2.75993	8.60248e+06	7.93454	0	2124.06	3122.36	93966780	241834215	2623.21	1.679e+08	7.87215	18.9389	149.09	7239.87	20814	4.63393e+08	1.33221e+09
PHILIPPINA	2011	0.0580762	61.7298	0	0	3	8.44036e+06	7.93454	0	2164.86	3270.62	95570047	245116206	2717.74	1.70343e+08	7.90755	18.9533	149.874	8153.21	21564	5.11029e+08	1.3516e+09
PHILIPPINA	2012	0.0567352	189.908	0	0	3.3	8.04755e+06	7.93454	0	2270.53	3421.27	97212638	248452413	2845.9	1.72833e+08	7.95363	18.9678	150.863	9391.47	22580.9	5.70347e+08	1.37135e+09
PHILIPPINA	2013	0.058092	83.1284	0	0	3.4	7.64484e+06	7.93454	0	2390.13	3563.3	98871552	251806402	2976.71	175338977	7.99858	18.9822	151.831	10120.8	23618.9	5.96153e+08	1.39124e+09
PHILIPPINA	2014	0.0574114	153.206	0	0	3.5	7.32183e+06	7.93454	0	2495.58	3692.97	100513138	255129004	3094.27	177821071	8.03731	18.9963	152.679	10830	24551.7	6.22374e+08	1.41093e+09
PHILIPPINA	2015	0.0559014	0.784682	0	0	3.22094	7.01294e+06	7.93454	0	2605.49	3824.27	102113212	258383256	3214.88	180248234	8.07555	19.0098	153.515	10354.9	25508.6	5.80568e+08	1.43019e+09
PHILIPPINA	2016	0.0613544	0.424862	0	0	3.2	6.6609e+06	7.93454	0	2743.2	3968.06	103663927	261554226	3355.63	1.82609e+08	8.11839	19.0229	154.435	10738	26625.4	5.84349e+08	1.44892e+09
PHILIPPINA	2017	0.0650433	0.162645	0	0	2.9	6.33487e+06	7.93454	0	2884.38	4120.43	105173264	264645886	3502.4	184909575	8.16121	19.0354	155.352	10157	27790	5.36238e+08	1.46717e+09
PHILIPPINA	2018	0.0593322	0.164554	0	0	0	6.04641e+06	7.93454	0	3021.99	4284.65	106651922	267663435	3653.32	1.87158e+08	8.20339	19.0475	156.254	0	28987.4	0	1.48501e+09
SINGAPORE	2009	0.0415129	0.901362	0	0	6.78127	138130	6.78688	1	41983.1	2979	4987573	238620563	22481	121804068	10.0204	18.6179	186.56	152450	152576	8.25987e+08	8.26669e+08
SINGAPORE	2010	0.0438343	0.949942	0	0	6.76478	122767	6.78688	1	47237	3122.36	5076732	241834215	25179.7	1.23455e+08	10.1338	18.6314	188.807	170335	170891	8.3515e+08	8.37877e+08
SINGAPORE	2011	0.0494952	0.957186	0	0	6.8	117966	6.78688	1	49159.4	3270.62	5183688	245116206	26215	125149947	10.1741	18.645	189.696	178262	177918	8.5102e+08	8.49377e+08
SINGAPORE	2012	0.0444105	0.636919	24.3783	0	6.8	115746	6.78688	1	50102.2	3421.27	5312437	248452413	26761.8	126882425	10.1947	18.6588	190.221	181980	181629	862800490	8.61135e+08
SINGAPORE	2013	0.0430006	0.339568	0	0	6.8	112232	6.78688	1	51671.1	3563.3	5399162	251806402	27617.2	128602782	10.2262	18.6722	190.946	187797	187435	8.74499e+08	8.72811e+08
SINGAPORE	2014	0.0443257	0.247656	0	0	6.7	109430	6.78688	1	52994	3692.97	5469724	255129004	28343.5	130299364	10.2522	18.6853	191.565	189901	192364	8.73006e+08	8.84326e+08
SINGAPORE	2015	0.0409989	0.41267	0	0	6.66474	107623	6.78688	1	53883.8	3824.27	5535002	258383256	28854	131959129	10.27	18.698	192.029	192305	195829	8.79473e+08	8.9559e+08
SINGAPORE	2016	0.0385273	0.309938	0	0	6.7	105892	6.78688	1	54764.9	3968.06	5607283	261554226	29366.5	1.33581e+08	10.2876	18.7102	192.483	196755	199307	8.94991e+08	9.06596e+08
SINGAPORE	2017	0.0389588	0.289603	0	0	6.7	102204	6.78688	1	56740.8	4120.43	5612253	264645886	30430.6	1.35129e+08	10.3232	18.7217	193.268	203885	206529	9.05365e+08	9.17104e+08
SINGAPORE	2018	0.0080744	0.0472715	0	0	0	99559.7	6.78688	1	58247.9	4284.65	5638676	267663435	31266.3	1.36651e+08	10.3503	18.7329	193.891	0	212200	0	9.27434e+08
THAILAND	2009	0.0241745	0	0	0	4.68566	3.19502e+06	7.7478	0	4744.76	2979	66866839	238620563	3861.88	152743701	8.25891	18.8443	155.633	18095.5	29921.1	7.15706e+08	1.18343e+09
THAILAND	2010	0.0250369	0.0171186	0	0	5.03101	2.98632e+06	7.7478	0	5076.34	3122.36	67195028	241834215	4099.35	1.54515e+08	8.31858	18.8558	156.854	20623.9	31761	7.77364e+08	1.19715e+09
THAILAND	2011	0.025808	0.0605163	0	0	4.7	2.97569e+06	7.7478	0	5094.47	3270.62	67518382	245116206	4182.54	156317294	8.33867	18.8674	157.329	19658	32405.5	7.34691e+08	1.21111e+09
THAILAND	2012	0.0268004	0	0	0	4.6	2.78778e+06	7.7478	0	5437.87	3421.27	67835957	248452413	4429.57	158144185	8.39606	18.879	158.509	20376	34319.4	727463251	1.22527e+09
THAILAND	2013	0.024179	0.00880659	0	0	4.5	2.72717e+06	7.7478	0	5558.72	3563.3	68144501	251806402	4561.01	1.59975e+08	8.4253	18.8905	159.158	20524.6	35337.8	7.1989e+08	1.23946e+09
THAILAND	2014	0.0253792	7.47044e-05	0	0	4.5	2.71224e+06	7.7478	0	5589.31	3692.97	68438730	255129004	4641.14	161783867	8.44272	18.9018	159.582	20885.1	35958.6	7.28027e+08	1.25347e+09
THAILAND	2015	0.0271772	0.00738081	0	0	4.49034	2.64042e+06	7.7478	0	5741.34	3824.27	68714511	258383256	4782.81	1.63549e+08	8.47278	18.9126	160.243	21476.4	37056.2	7.34391e+08	1.26714e+09
THAILAND	2016	0.0277686	0.000147345	0	0	4.5	2.56422e+06	7.7478	0	5911.95	3968.06	68971331	261554226	4940	1.65263e+08	8.50512	18.923	160.943	22230	38274.1	7.43683e+08	1.28042e+09
THAILAND	2017	0.0291726	0	0	0	4.3	2.47355e+06	7.7478	0	6128.66	4120.43	69209858	264645886	5124.54	166927872	8.5418	18.9331	161.722	22035.5	39703.9	7.1779e+08	1.29332e+09
THAILAND	2018	0.0273663	0.000194743	0	0	0	2.38297e+06	7.7478	0	6361.62	4284.65	69428524	267663435	5323.14	1.68546e+08	8.57982	18.9427	162.525	0	41242.6	0	1.30586e+09
VIETNAM	2009	0.02079	0.0906504	0	0	3.28369	1.58182e+07	8.01411	0	1250.8	2979	87092252	238620563	2114.9	1.62856e+08	7.65676	18.9084	144.777	6944.69	16949	5.34771e+08	1.30515e+09
VIETNAM	2010	0.0229403	0.11499	0	0	3.60033	1.50129e+07	8.01411	0	1317.89	3122.36	87967651	241834215	2220.13	164900933	7.70532	18.9209	145.791	7993.19	17792.3	5.93698e+08	1.32153e+09
VIETNAM	2011	0.0220533	0.0244003	0	0	3.4	1.42763e+07	8.01411	0	1385.89	3270.62	88871561	245116206	2328.25	1.66994e+08	7.75287	18.9335	146.789	7916.07	18658.9	5.67779e+08	1.33831e+09
VIETNAM	2012	0.0199832	0.00553901	13.7933	0	3.4	1.37066e+07	8.01411	0	1443.49	3421.27	89802487	248452413	2432.38	169127450	7.79663	18.9462	147.716	8270.1	19493.4	575033330	1.35541e+09
VIETNAM	2013	0.018184	0.0141934	0	0	3.7	1.31393e+07	8.01411	0	1505.81	3563.3	90753472	251806402	2534.56	171279937	7.83777	18.9588	148.595	9377.86	20312.2	6.33736e+08	1.37266e+09
VIETNAM	2014	0.0165802	0.0305028	0	9.81228	3.7	1.25288e+07	8.01411	0	1579.19	3692.97	91714595	255129004	2636.08	1.73422e+08	7.87705	18.9712	149.437	9753.5	21125.8	6.41661e+08	1.38982e+09
VIETNAM	2015	0.0165294	0.0317395	6.37982	6.37982	3.91382	1.18676e+07	8.01411	0	1667.17	3824.27	92677076	258383256	2745.72	175530166	7.9178	18.9833	150.306	10746.3	22004.5	6.86993e+08	1.40672e+09
VIETNAM	2016	0.017405	0.0532093	0	5.19251	3.9	1.12896e+07	8.01411	0	1752.53	3968.06	93638724	261554226	2860.29	177596475	7.95868	18.995	151.175	11155.1	22922.7	6.92626e+08	1.42328e+09
VIETNAM	2017	0.0168256	0.0964997	0	0	3.7	1.06777e+07	8.01411	0	1852.96	4120.43	94596642	264645886	2986.7	179621264	8.00192	19.0064	152.087	11050.8	23935.7	6.64599e+08	1.4395e+09
VIETNAM	2018	0.0193548	0.0545536	12.5006	12.5006	0	1.00716e+07	8.01411	0	1964.48	4284.65	95540395	267663435	3124.56	181601915	8.04705	19.0173	153.033	0	25040.6	0	1.45538e+09
AUSTRALIA	2009	0.0197114	0.468506	0	0	4.64869	683998	8.59613	0	51767.4	2979	21691700	238620563	27373.2	1.30156e+08	10.2173	18.6842	190.903	127249	235303	6.05055e+08	1.11884e+09
AUSTRALIA	2010	0.0210428	0.600502	0	0	4.861	680648	8.59613	0	52022.1	3122.36	22031750	241834215	27572.2	1.31933e+08	10.2246	18.6978	191.177	134029	237014	6.41327e+08	1.13411e+09
AUSTRALIA	2011	0.023836	0.549635	0	0	5.1	673583	8.59613	0	52567.8	3270.62	22340024	245116206	27919.2	133728115	10.2371	18.7113	191.549	142388	239997	6.82013e+08	1.14954e+09
AUSTRALIA	2012	0.0195852	0.605201	0	0	5.1	659602	8.59613	0	53682	3421.27	22733465	248452413	28551.7	135592939	10.2595	18.7252	192.11	145613	245434	6.91524e+08	1.16557e+09
AUSTRALIA	2013	0.0187993	0.742859	0	0	5	654144	8.59613	0	54129.9	3563.3	23128129	251806402	28846.6	1.37467e+08	10.2697	18.7389	192.444	144233	247969	6.87336e+08	1.18169e+09
AUSTRALIA	2014	0.0218087	0.712819	0	0	5	647570	8.59613	0	54679.4	3692.97	23475686	255129004	29186.2	139302345	10.2815	18.7522	192.799	145931	250888	696511725	1.19746e+09
AUSTRALIA	2015	0.018501	0.666401	0	0	4.9865	642862	8.59613	0	55079.9	3824.27	23815995	258383256	29452.1	1.411e+08	10.2905	18.765	193.101	146863	253174	7.03594e+08	1.21291e+09
AUSTRALIA	2016	0.0168897	0.470974	0	0	5	635378	8.59613	0	55728.7	3968.06	24190907	261554226	29848.4	1.42873e+08	10.3039	18.7775	193.481	149242	256580	7.14363e+08	1.22815e+09
AUSTRALIA	2017	0.0109674	0.703288	0	0	4.9	631227	8.59613	0	56095.2	4120.43	24601860	264645886	30107.8	144623873	10.3125	18.7896	193.769	147528	258810	7.08657e+08	1.2432e+09
AUSTRALIA	2018	0.011889	0.569012	0	0	0	622930	8.59613	0	56842.3	4284.65	24992369	267663435	30563.5	146327902	10.3276	18.8014	194.172	0	262728	0	1.25785e+09
CHINA	2009	0.0114358	0.246585	0	0	4.27819	8.26703e+06	8.56042	0	4132.9	2979	1331260000	238620563	3555.95	7.8494e+08	8.17638	20.4811	167.461	15213.1	30440.5	3.35813e+09	6.71942e+09
CHINA	2010	0.0112411	0.230441	0	0	4.32148	7.50844e+06	8.56042	0	4550.45	3122.36	1337705000	241834215	3836.41	7.8977e+08	8.25229	20.4873	169.067	16579	32841.3	3.41297e+09	6.76076e+09
CHINA	2011	0.0131588	0.20075	4.48995	4.48995	4.5	6.88676e+06	8.56042	0	4961.23	3270.62	1344130000	245116206	4115.93	794623103	8.32262	20.4934	170.559	18521.7	35234.1	3.5758e+09	6.80231e+09
CHINA	2012	0.0119126	0.20796	0	0	4.4	6.41611e+06	8.56042	0	5325.16	3421.27	1350695000	248452413	4373.22	7.99574e+08	8.38325	20.4996	171.853	19242.2	37436.6	3.51812e+09	6.84469e+09
CHINA	2013	0.0115906	0.204514	0	0	4.5	5.98307e+06	8.56042	0	5710.59	3563.3	1357380000	251806402	4636.94	804593201	8.44181	20.5058	173.106	20866.2	39694.2	3.62067e+09	6.88766e+09
CHINA	2014	0.00898613	0.137639	0	0	4.6	5.60434e+06	8.56042	0	6096.49	3692.97	1364270000	255129004	4894.73	809699502	8.49591	20.5122	174.27	22515.8	41901	3.72462e+09	6.93137e+09
CHINA	2015	0.00895853	0.103263	15.9234	15.9234	4.5488	5.26905e+06	8.56042	0	6484.44	3824.27	1371220000	258383256	5154.36	814801628	8.5476	20.5185	175.383	23446.2	44123.5	3.70637e+09	6.97505e+09
CHINA	2016	0.0105708	0.119546	10.1426	10.1426	4.5	4.9633e+06	8.56042	0	6883.9	3968.06	1378665000	261554226	5425.98	820109613	8.59895	20.5249	176.493	24416.9	46448.6	3.69049e+09	7.02048e+09
CHINA	2017	0.012501	0.155401	0	0	4.6	4.67522e+06	8.56042	0	7308.07	4120.43	1386395000	264645886	5714.25	825520443	8.65072	20.5315	177.612	26285.5	48916.4	3.79739e+09	7.0668e+09
CHINA	2018	0.0127059	0.0981385	0	0	0	4.40717e+06	8.56042	0	7752.56	4284.65	1392730000	267663435	6018.61	8.30197e+08	8.70261	20.5372	178.727	0	51521.8	0	7.10683e+09
INDIA	2009	0.0279011	0.46684	0	0	3.47247	2.57913e+07	8.51684	0	1268.25	2979	1217726215	238620563	2123.63	728173389	7.66088	20.406	156.328	7374.24	18086.6	2.52856e+09	6.20174e+09
INDIA	2010	0.0283263	0.472622	0	0	3.8603	2.40944e+07	8.51684	0	1357.56	3122.36	1234281170	241834215	2239.96	7.38058e+08	7.71421	20.4195	157.521	8646.93	19077.4	2.84912e+09	6.28592e+09
INDIA	2011	0.02884	0.445754	0	34.1143	3.9	2.31914e+07	8.51684	0	1410.43	3270.62	1250288729	245116206	2340.52	7.47702e+08	7.75813	20.4325	158.518	9128.04	19933.9	2.91604e+09	6.36806e+09
INDIA	2012	0.0255561	0.356879	0	0	4	2.2264e+07	8.51684	0	1469.18	3421.27	1265782790	248452413	2445.23	7.57118e+08	7.80189	20.445	159.51	9780.9	20825.6	3028470406	6.44825e+09
INDIA	2013	0.0279614	0.400362	0	0	4.2	2.11766e+07	8.51684	0	1544.62	3563.3	1280846129	251806402	2553.96	7.66326e+08	7.8454	20.4571	160.494	10726.6	21751.7	3.21857e+09	6.52668e+09
INDIA	2014	0.0266647	0.42155	0	0	4	1.99428e+07	8.51684	0	1640.18	3692.97	1295604184	255129004	2666.58	775366594	7.88855	20.4688	161.47	10666.3	22710.8	3101466376	6.60367e+09
INDIA	2015	0.0300222	0.401484	0	0	4.20717	1.86735e+07	8.51684	0	1751.66	3824.27	1310152403	258383256	2787.97	7.84268e+08	7.93307	20.4803	162.471	11729.5	23744.7	3.29955e+09	6.67948e+09
INDIA	2016	0.0282974	0.467121	0	0	4.2	1.74524e+07	8.51684	0	1874.23	3968.06	1324509589	261554226	2921.14	7.93032e+08	7.97973	20.4914	163.516	12268.8	24878.9	3.33073e+09	6.75413e+09
INDIA	2017	0.031716	0.585365	0	0	4.6	1.6459e+07	8.51684	0	1987.34	4120.43	1338658835	264645886	3053.88	8.01652e+08	8.02417	20.5022	164.513	14047.9	26009.4	3.6876e+09	6.82754e+09
INDIA	2018	0.0270395	0.466766	0	0	0	1.55701e+07	8.51684	0	2100.8	4284.65	1352617328	267663435	3192.73	8.1014e+08	8.06863	20.5127	165.51	0	27191.9	0	6.89984e+09
JAPAN	2009	0.0336508	0.386065	0	0	5.17374	887119	8.66417	0	42724.8	2979	128047000	238620563	22851.9	1.83334e+08	10.0368	19.0268	190.968	118230	197993	9.48522e+08	1.58843e+09
JAPAN	2010	0.0371464	0.401755	0	0	5.1531	851582	8.66417	0	44507.7	3122.36	128070000	241834215	23815	1.84952e+08	10.0781	19.0356	191.842	122721	206337	9.53077e+08	1.60246e+09
JAPAN	2011	0.0394149	0.457796	0	0	5.2	850989	8.66417	0	44538.7	3270.62	127833000	245116206	23904.7	186474603	10.0818	19.0438	191.996	124304	207114	9.69668e+08	1.61565e+09
JAPAN	2012	0.0340113	0.501251	0	0	5.2	837115	8.66417	0	45276.9	3421.27	127629000	248452413	24349.1	1.88041e+08	10.1002	19.0522	192.432	126615	210964	9.77812e+08	1.62922e+09
JAPAN	2013	0.03251	0.54074	0	0	5.2	819516	8.66417	0	46249.2	3563.3	127445000	251806402	24906.3	189625701	10.1229	19.0606	192.948	129513	215792	9.86054e+08	1.64295e+09
JAPAN	2014	0.0284752	0.513601	4.25714	4.25714	5.3	815373	8.66417	0	46484.2	3692.97	127276000	255129004	25088.6	191202502	10.1302	19.0688	193.171	132969	217372	1.01337e+09	1.65661e+09
JAPAN	2015	0.0288072	0.549597	0	0	5.40094	804668	8.66417	0	47102.6	3824.27	127141000	258383256	25463.4	192762128	10.145	19.077	193.536	137527	220619	1.0411e+09	1.67012e+09
JAPAN	2016	0.0265298	0.595287	0.0373415	0	5.4	798875	8.66417	0	47444.1	3968.06	126994511	261554226	25706.1	1.94274e+08	10.1545	19.0848	193.796	138813	222722	1.04908e+09	1.68323e+09
JAPAN	2017	0.0264951	0.590653	0	0	5.3	782470	8.66417	0	48438.8	4120.43	126785797	264645886	26279.6	1.95716e+08	10.1765	19.0922	194.292	139282	227691	1.03729e+09	1.69572e+09
JAPAN	2018	0.0260351	0.611976	0	0	0	774777	8.66417	0	48919.8	4284.65	126529100	267663435	26602.2	1.97096e+08	10.1888	19.0992	194.597	0	230486	0	1.70768e+09
NEW ZEALAND	2009	0.0136691	0.0479925	0	0	5.47438	1.52114e+06	8.96173	0	33552.2	2979	4302600	238620563	18265.6	1.21462e+08	9.81278	18.6151	182.666	99992.9	163691	6.64927e+08	1.08851e+09
NEW ZEALAND	2010	0.0129427	0.00625221	0	0	5.41748	1.51483e+06	8.96173	0	33692	3122.36	4350700	241834215	18407.2	1.23092e+08	9.8205	18.6284	182.941	99720.5	164960	6.6685e+08	1.10312e+09
NEW ZEALAND	2011	0.00792929	0.0111066	0	0	5.5	1.49161e+06	8.96173	0	34216.6	3270.62	4384000	245116206	18743.6	124750103	9.83861	18.6418	183.41	103090	167975	6.86126e+08	1.11798e+09
NEW ZEALAND	2012	0.0115319	0	0	0	5.5	1.46715e+06	8.96173	0	34787	3421.27	4408100	248452413	19104.1	1.2643e+08	9.85766	18.6552	183.897	105073	171206	6.95366e+08	1.13303e+09
NEW ZEALAND	2013	0.0118507	0	0	0	5.5	1.44134e+06	8.96173	0	35409.8	3563.3	4442100	251806402	19486.5	128124251	9.87748	18.6685	184.398	107176	174633	7.04683e+08	1.14821e+09
NEW ZEALAND	2014	0.0113248	0.000474413	0	0	5.8	1.41086e+06	8.96173	0	36174.9	3692.97	4509700	255129004	19933.9	129819352	9.90018	18.6817	184.952	115617	178643	7.52952e+08	1.16341e+09
NEW ZEALAND	2015	0.0119429	0	0	0	5.46663	1.38801e+06	8.96173	0	36770.5	3824.27	4595700	258383256	20297.4	131489478	9.91825	18.6944	185.416	110958	181899	7.18804e+08	1.17837e+09
NEW ZEALAND	2016	0.0101694	0	0	0	5.5	1.36759e+06	8.96173	0	37319.3	3968.06	4693200	261554226	20643.7	133123713	9.93516	18.7068	185.855	113540	185003	7.3218e+08	1.19302e+09
NEW ZEALAND	2017	0.0109104	0	0	0	5.5	1.35456e+06	8.96173	0	37678.4	4120.43	4793900	264645886	20899.4	134719893	9.94748	18.7187	186.204	114947	187295	7.40959e+08	1.20732e+09
NEW ZEALAND	2018	0.0112219	0	0	0	0	1.34319e+06	8.96173	0	37997.4	4284.65	4885500	267663435	21141	1.36274e+08	9.95897	18.7302	186.533	0	189460	0	1.22125e+09
KOREA	2009	0.025211	0.265982	0	0	5.0983	1.69326e+06	8.59285	0	20843.1	2979	49307835	238620563	11911.1	143964199	9.38522	18.7851	176.302	60726.2	102350	7.33972e+08	1.23706e+09
KOREA	2010	0.0295729	0.235241	0	0	5.45553	1.5979e+06	8.59285	0	22087	3122.36	49554112	241834215	12604.7	1.45694e+08	9.44182	18.797	177.478	68765	108310	7.94838e+08	1.25193e+09
KOREA	2011	0.0312522	0.28242	0	0	5.5	1.55306e+06	8.59285	0	22724.7	3270.62	49936638	245116206	12997.7	147526422	9.47252	18.8095	178.174	71487.1	111687	811395321	1.26767e+09
KOREA	2012	0.0289657	0.332882	0	0	5.5	1.52626e+06	8.59285	0	23123.8	3421.27	50199853	248452413	13272.5	149326133	9.49345	18.8216	178.682	72998.8	114049	8.21294e+08	1.28314e+09
KOREA	2013	0.0221549	0.341625	0	0	5.5	1.49007e+06	8.59285	0	23685.4	3563.3	50428893	251806402	13624.4	1.51118e+08	9.51961	18.8336	179.288	74933.9	117072	8.31147e+08	1.29853e+09
KOREA	2014	0.0201814	0.344329	0	0	5.3	1.45097e+06	8.59285	0	24323.6	3692.97	50746659	255129004	14008.3	1.52938e+08	9.5474	18.8455	179.926	74243.8	120371	8.10571e+08	1.31417e+09
KOREA	2015	0.0175594	0.421048	0	0	5.23481	1.41905e+06	8.59285	0	24870.8	3824.27	51014947	258383256	14347.5	1.54699e+08	9.57133	18.857	180.487	75106.5	123286	8.0982e+08	1.32931e+09
KOREA	2016	0.0172524	0.432693	0	0	5.2	1.3849e+06	8.59285	0	25484	3968.06	51245707	261554226	14726	1.564e+08	9.59737	18.8679	181.083	76575.4	126539	8.1328e+08	1.34392e+09
KOREA	2017	0.0171108	0.4578	0	0	5.2	1.34953e+06	8.59285	0	26152	4120.43	51466201	264645886	15136.2	1.58056e+08	9.62485	18.8785	181.702	78708.4	130063	8.21891e+08	1.35815e+09
KOREA	2018	0.0178117	0.467874	0	0	0	1.31877e+06	8.59285	0	26761.9	4284.65	51635256	267663435	15523.3	1.59649e+08	9.6501	18.8885	182.276	0	133389	0	1.37184e+09
USA	2009	0.00679762	0.484012	0	0	5.66658	2.24847e+06	9.70327	0	47648.8	2979	306771529	238620563	25313.9	272696046	10.1391	19.4239	196.941	143443	245628	1.54525e+09	2.64604e+09
USA	2010	0.00726625	0.567852	3.01117	3.01117	5.53724	2.21052e+06	9.70327	0	48466.8	3122.36	309326085	241834215	25794.6	275580150	10.1579	19.4344	197.413	142831	250292	1.52595e+09	2.67403e+09
USA	2011	0.00728816	0.562213	0	1.87428	5.5	2.19262e+06	9.70327	0	48862.4	3270.62	311580009	245116206	26066.5	2.78348e+08	10.1684	19.4444	197.718	143366	252931	1.53091e+09	2.70089e+09
USA	2012	0.0063864	0.517963	0	0	5.6	2.16018e+06	9.70327	0	49596.4	3421.27	313874218	248452413	26508.8	2.81163e+08	10.1852	19.4544	198.148	148450	257223	1.57451e+09	2.7282e+09
USA	2013	0.00676575	0.577144	0	40.2308	5.7	2.13586e+06	9.70327	0	50161.1	3563.3	316057727	251806402	26862.2	2.83932e+08	10.1985	19.4642	198.506	153114	260651	1.61841e+09	2.75507e+09
USA	2014	0.00686896	0.510245	0	0	5.7	2.1001e+06	9.70327	0	51015.1	3692.97	318386421	255129004	27354.1	2.86758e+08	10.2166	19.4741	198.96	155918	265424	1.63452e+09	2.78249e+09
USA	2015	0.00703221	0.528167	0	0	5.72791	2.0564e+06	9.70327	0	52099.3	3824.27	320742673	258383256	27961.8	2.89563e+08	10.2386	19.4839	199.488	160163	271321	1.65859e+09	2.80971e+09
USA	2016	0.0071963	0.504942	0	0	5.7	2.03937e+06	9.70327	0	52534.4	3968.06	323071342	261554226	28251.2	292312784	10.2489	19.4933	199.785	161032	274129	1.66618e+09	2.83639e+09
USA	2017	0.00740475	0.510322	0	0	5.8	2.00796e+06	9.70327	0	53356.2	4120.43	325147121	264645886	28738.3	2.94897e+08	10.266	19.5021	200.209	166682	278856	1.7104e+09	2.86146e+09
USA	2018	0.00707342	0.490925	0	0	0	1.96297e+06	9.70327	0	54579	4284.65	327167434	267663435	29431.8	2.97415e+08	10.2898	19.5106	200.761	0	285585	0	2.8859e+09
TURKEY	2009	0.00481408	0.328757	0	0	3.74433	5.97135e+06	9.11634	0	9976.15	2979	71321399	238620563	6477.58	154970981	8.7761	18.8587	165.506	24254.2	59051.8	5.80263e+08	1.41277e+09
TURKEY	2010	0.00578702	0.407786	0	0	4.09859	5.5818e+06	9.11634	0	10672.4	3122.36	72326988	241834215	6897.38	1.57081e+08	8.8389	18.8723	166.81	28269.5	62878.8	6.43809e+08	1.432e+09
TURKEY	2011	0.00595163	0.441094	0	0	4.2	5.10108e+06	9.11634	0	11678.1	3270.62	73443863	245116206	7474.38	1.5928e+08	8.91924	18.8862	168.45	31392.4	68138.9	6.68976e+08	1.45205e+09
TURKEY	2012	0.0057904	0.370283	0	0	4.4	4.94805e+06	9.11634	0	12039.3	3421.27	74653016	248452413	7730.28	1.61553e+08	8.9529	18.9003	169.213	34013.3	70471.9	7.10832e+08	1.47277e+09
TURKEY	2013	0.0061044	0.44896	0	0	4.3	4.63871e+06	9.11634	0	12842.2	3563.3	75928564	251806402	8202.73	163867483	9.01222	18.9146	170.462	35271.7	74778.9	7.0463e+08	1.49387e+09
TURKEY	2014	0.00597138	0.412106	0	0	4.4	4.48653e+06	9.11634	0	13277.8	3692.97	77231907	255129004	8485.37	1.6618e+08	9.0461	18.9286	171.23	37335.6	77355.5	7.31194e+08	1.51496e+09
TURKEY	2015	0.00559265	0.395743	0	0	4.48852	4.3002e+06	9.11634	0	13853.1	3824.27	78529409	258383256	8838.69	1.68456e+08	9.08689	18.9422	172.126	39672.6	80576.4	7.5612e+08	1.5357e+09
TURKEY	2016	0.00515597	0.400938	0	0	4.5	4.2361e+06	9.11634	0	14062.7	3968.06	79821724	261554226	9015.39	170687975	9.10669	18.9553	172.62	40569.3	82187.4	7.68096e+08	1.55605e+09
TURKEY	2017	0.00499995	0.444395	0	0	4.5	4.00484e+06	9.11634	0	14874.8	4120.43	81101892	264645886	9497.61	172873889	9.15879	18.9681	173.725	42739.2	86583.4	7.77933e+08	1.57598e+09
TURKEY	2018	0.00529896	0.40643	0	0	0	3.95323e+06	9.11634	0	15069	4284.65	82319724	267663435	9676.82	1.74992e+08	9.17749	18.9802	174.191	0	88217.1	0	1.59528e+09
BRAZIL	2009	0.00695574	0.375537	0	0	2.64863	1.00843e+07	9.70053	0	10595	2979	193886508	238620563	6787	2.16254e+08	8.82276	19.192	169.326	17976.2	65837.4	5.72775e+08	2.09777e+09
BRAZIL	2010	0.00840763	0.439985	0	0	2.93844	9.46667e+06	9.70053	0	11286.2	3122.36	195713635	241834215	7204.3	218773925	8.88243	19.2035	170.574	21169.4	69885.5	6.42855e+08	2.12222e+09
BRAZIL	2011	0.00766821	0.398858	0	1	2.7	9.18858e+06	9.70053	0	11627.8	3270.62	197514534	245116206	7449.22	221315370	8.91586	19.2151	171.319	20112.9	72261.3	597551499	2.14688e+09
BRAZIL	2012	0.00665905	0.344499	0	0	2.6	9.0963e+06	9.70053	0	11745.8	3421.27	199287296	248452413	7583.52	2.2387e+08	8.93373	19.2266	171.765	19717.2	73564.2	5.82062e+08	2.17166e+09
BRAZIL	2013	0.0063167	0.34619	0	0	2.7	8.90843e+06	9.70053	0	11993.5	3563.3	201035903	251806402	7778.39	2.26421e+08	8.95911	19.2379	172.354	21001.7	75454.5	6.11337e+08	2.1964e+09
BRAZIL	2014	0.00653795	0.373106	0	0	2.7	8.93994e+06	9.70053	0	11951.2	3692.97	202763735	255129004	7822.09	2.28946e+08	8.96471	19.249	172.562	21119.7	75878.4	6.18155e+08	2.2209e+09
BRAZIL	2015	0.00680104	0.392238	0	0	2.70546	9.34667e+06	9.70053	0	11431.1	3824.27	204471769	258383256	7627.71	2.31428e+08	8.93954	19.2598	172.174	20636.4	73992.8	6.26117e+08	2.24497e+09
BRAZIL	2016	0.00801181	0.393197	0	0	2.7	9.74612e+06	9.70053	0	10962.6	3968.06	206163058	261554226	7465.34	233858642	8.91803	19.2702	171.852	20156.4	72417.8	6.31418e+08	2.26855e+09
BRAZIL	2017	0.00815685	0.402254	0	0	3.1	9.72169e+06	9.70053	0	10990.2	4120.43	207833831	264645886	7555.31	2.3624e+08	8.93001	19.2804	172.174	23421.5	73290.5	7.32344e+08	2.29165e+09
BRAZIL	2018	0.0063212	0.38703	0	0	0	9.6899e+06	9.70053	0	11026.2	4284.65	209469333	267663435	7655.45	238566384	8.94317	19.2902	172.515	0	74261.9	0	2.31422e+09
CANADA	2009	0.00159543	0.417547	0	0	5.61292	2.20118e+06	9.65853	0	46542.9	2979	33628895	238620563	24761	136124729	10.117	18.7291	189.483	138981	239155	7.64057e+08	1.31477e+09
CANADA	2010	0.0018666	0.494656	0	0	5.68487	2.15908e+06	9.65853	0	47450.3	3122.36	34004889	241834215	25286.3	137919552	10.138	18.7422	190.009	143750	244229	7.84055e+08	1.3321e+09
CANADA	2011	0.00213122	0.497351	0	0	5.8	2.1138e+06	9.65853	0	48466.9	3270.62	34339328	245116206	25868.7	139727767	10.1608	18.7552	190.568	150039	249854	8.10421e+08	1.34957e+09
CANADA	2012	0.00171389	0.468314	0	0	5.7	2.09987e+06	9.65853	0	48788.3	3421.27	34714222	248452413	26104.8	1.41583e+08	10.1699	18.7684	190.872	148797	252134	8.07025e+08	1.36749e+09
CANADA	2013	0.00169418	0.47602	0	0	5.5	2.07385e+06	9.65853	0	49400.5	3563.3	35082954	251806402	26481.9	143444678	10.1842	18.7815	191.274	145650	255776	788945729	1.38547e+09
CANADA	2014	0.0016304	0.454192	0	0	5.5	2.03639e+06	9.65853	0	50309.2	3692.97	35437435	255129004	27001.1	1.45283e+08	10.2036	18.7942	191.769	148506	260791	7.99058e+08	1.40322e+09
CANADA	2015	0.00172243	0.457867	0	0	5.45897	2.03759e+06	9.65853	0	50279.6	3824.27	35702908	258383256	27051.9	147043082	10.2055	18.8062	191.927	147676	261282	8.02704e+08	1.42022e+09
CANADA	2016	0.00181822	0.497414	0	0	5.5	2.03823e+06	9.65853	0	50263.8	3968.06	36109487	261554226	27115.9	1.48832e+08	10.2079	18.8183	192.095	149138	261900	8.18575e+08	1.4375e+09
CANADA	2017	0.00190021	0.5856	0	0	5.4	2.00289e+06	9.65853	0	51150.8	4120.43	36540268	264645886	27635.6	150593077	10.2269	18.8301	192.573	149232	266919	8.13203e+08	1.45451e+09
CANADA	2018	0.00198829	0.514441	0	0	0	1.9935e+06	9.65853	0	51391.7	4284.65	37058856	267663435	27838.2	1.52361e+08	10.2342	18.8418	192.83	0	268876	0	1.47159e+09
GERMANY	2009	0.00250478	0.129255	0	0	6.38299	1.77295e+06	9.2858	0	39804.9	2979	81902307	238620563	21392	160261435	9.97077	18.8923	188.371	136545	198641	1.02295e+09	1.48816e+09
GERMANY	2010	0.00281394	0.143606	0	0	6.38791	1.69922e+06	9.2858	0	41531.9	3122.36	81776930	241834215	22327.1	1.61806e+08	10.0136	18.9019	189.275	142624	207325	1.0336e+09	1.50249e+09
GERMANY	2011	0.00261944	0.138842	0	0	6.1	1.60503e+06	9.2858	0	43969.3	3270.62	80274983	245116206	23619.9	1.62696e+08	10.0698	18.9074	190.395	144082	219330	9.92443e+08	1.51076e+09
GERMANY	2012	0.00264799	0.151723	0	0	6	1.60133e+06	9.2858	0	44070.9	3421.27	80425823	248452413	23746.1	164439118	10.0752	18.9181	190.603	142477	220501	986634708	1.52695e+09
GERMANY	2013	0.00242855	0.172385	0	0	5.8	1.59886e+06	9.2858	0	44139	3563.3	80645605	251806402	23851.2	1.66226e+08	10.0796	18.9289	190.795	138337	221477	9.64111e+08	1.54354e+09
GERMANY	2014	0.00232244	0.169351	0	0	5.7	1.57058e+06	9.2858	0	44933.7	3692.97	80982500	255129004	24313.3	168055752	10.0988	18.9398	191.269	138586	225769	9.57918e+08	1.56053e+09
GERMANY	2015	0.00251921	0.168845	0	0	5.60959	1.55714e+06	9.2858	0	45321.4	3824.27	81686611	258383256	24572.8	1.70035e+08	10.1094	18.9515	191.588	137844	228178	9.53826e+08	1.57891e+09
GERMANY	2016	0.00248725	0.191155	0	0	5.6	1.53552e+06	9.2858	0	45959.6	3968.06	82348669	261554226	24963.8	1.71951e+08	10.1252	18.9627	192.001	139797	231809	9.62928e+08	1.59671e+09
GERMANY	2017	0.00228598	0.2144	0	0	5.5	1.50419e+06	9.2858	0	46916.8	4120.43	82657002	264645886	25518.6	173651444	10.1472	18.9726	192.518	140352	236961	955082942	1.61249e+09
GERMANY	2018	0.0020962	0.209993	0	0	0	1.48642e+06	9.2858	0	47477.8	4284.65	82927922	267663435	25881.2	1.75296e+08	10.1613	18.982	192.881	0	240328	0	1.62776e+09
UK	2009	0.00264354	0.21964	0	0	5.22238	1.96713e+06	9.36895	0	38986.1	2979	62276270	238620563	20982.6	1.50448e+08	9.95145	18.8291	187.377	109579	196585	7.85699e+08	1.40954e+09
UK	2010	0.00269776	0.291496	0	0	5.48871	1.9447e+06	9.36895	0	39435.8	3122.36	62766365	241834215	21279.1	152300290	9.96548	18.8414	187.763	116795	199363	8.35932e+08	1.42689e+09
UK	2011	0.00239646	0.266913	0	0	5.6	1.93023e+06	9.36895	0	39731.4	3270.62	63258918	245116206	21501	154187562	9.97586	18.8537	188.082	120406	201442	8.6345e+08	1.44458e+09
UK	2012	0.00246214	0.252252	0	0	5.8	1.91537e+06	9.36895	0	40039.6	3421.27	63700300	248452413	21730.5	1.56076e+08	9.98647	18.8659	188.403	126037	203592	9.05243e+08	1.46227e+09
UK	2013	0.00248744	0.322992	0	0	5.7	1.88785e+06	9.36895	0	40623.4	3563.3	64128226	251806402	22093.3	157967314	10.003	18.8779	188.836	125932	206991	9.00414e+08	1.47999e+09
UK	2014	0.00238874	0.314069	0	0	5.6	1.85379e+06	9.36895	0	41369.8	3692.97	64613160	255129004	22531.4	159871082	10.0227	18.8899	189.327	126176	211095	8.95278e+08	1.49782e+09
UK	2015	0.00242298	0.267424	0	0	5.67227	1.82558e+06	9.36895	0	42009	3824.27	65128861	258383256	22916.6	1.61756e+08	10.0396	18.9016	189.765	129989	214705	9.17525e+08	1.51548e+09
UK	2016	0.00249912	0.167911	0	0	5.7	1.80406e+06	9.36895	0	42510.2	3968.06	65595565	261554226	23239.1	1.63575e+08	10.0536	18.9128	190.141	132463	217726	9.32377e+08	1.53252e+09
UK	2017	0.00219625	0.150503	0	0	5.5	1.78306e+06	9.36895	0	43010.7	4120.43	66058859	264645886	23565.6	1.65352e+08	10.0675	18.9236	190.514	129611	220785	9.09438e+08	1.54918e+09
UK	2018	0.0021827	0.135657	0	0	0	1.77014e+06	9.36895	0	43324.6	4284.65	66488991	267663435	23804.6	167076213	10.0776	18.934	190.81	0	223024	0	1.56533e+09
Franch	2009	0.00165274	0.199357	0	0	5.88643	1.89248e+06	9.3574	0	40058.7	2979	64707040	238620563	21518.8	1.51664e+08	9.97668	18.8372	187.933	126669	201360	8.92759e+08	1.41918e+09
Franch	2010	0.00192041	0.2607	0	0	5.87285	1.86549e+06	9.3574	0	40638.3	3122.36	65027507	241834215	21880.3	153430861	9.99334	18.8488	188.362	128500	204743	9.01077e+08	1.43571e+09
Franch	2011	0.00183827	0.310128	0	0	5.6	1.83431e+06	9.3574	0	41329	3270.62	65342780	245116206	22299.8	155229493	10.0123	18.8604	188.837	124879	208668	8.69285e+08	1.45254e+09
Franch	2012	0.00173231	0.255811	0	0	5.4	1.83746e+06	9.3574	0	41258.3	3421.27	65659809	248452413	22339.8	157056111	10.0141	18.8721	188.988	120635	209042	8.48103e+08	1.46964e+09
Franch	2013	0.00161319	0.263146	0	0	5.4	1.83636e+06	9.3574	0	41283	3563.3	65998687	251806402	22423.1	1.58903e+08	10.0178	18.8838	189.175	121085	209822	8.58074e+08	1.48691e+09
Franch	2014	0.00158739	0.27235	0	0	5.2	1.82771e+06	9.3574	0	41478.2	3692.97	66316100	255129004	22585.6	160722552	10.0251	18.8952	189.426	117445	211343	8.35757e+08	1.50395e+09
Franch	2015	0.0017807	0.250785	0	0	5.28086	1.81516e+06	9.3574	0	41765.2	3824.27	66593366	258383256	22794.8	162488311	10.0343	18.9061	189.709	120376	213300	8.58078e+08	1.52047e+09
Franch	2016	0.00159046	0.200171	0	0	5.3	1.80267e+06	9.3574	0	42054.5	3968.06	66859768	261554226	23011.3	164206997	10.0437	18.9166	189.994	121960	215326	8.70297e+08	1.53655e+09
Franch	2017	0.00163687	0.268924	0	0	5.1	1.76297e+06	9.3574	0	43001.6	4120.43	66865144	264645886	23561	165755515	10.0673	18.926	190.535	120161	220470	8.45353e+08	1.55104e+09
Franch	2018	0.00157723	0.250685	0	0	0	1.73624e+06	9.3574	0	43663.6	4284.65	66987244	267663435	23974.1	1.67325e+08	10.0847	18.9355	190.959	0	224335	0	1.56573e+09
Belanda	2009	0.00761158	0.814272	0	0	6.59968	1.47137e+06	9.338	0	50533.5	2979	16530388	238620563	26756.3	1.27575e+08	10.1945	18.6642	190.273	176583	249850	8.41957e+08	1.1913e+09
Belanda	2010	0.00846038	0.548392	0	0	6.56837	1.45934e+06	9.338	0	50950	3122.36	16615394	241834215	27036.2	1.29225e+08	10.2049	18.6771	190.598	177584	252464	8.48796e+08	1.2067e+09
Belanda	2011	0.0104141	0.506416	0	0	6.6	1.44377e+06	9.338	0	51499.6	3270.62	16693074	245116206	27385.1	130904640	10.2178	18.69	190.97	180742	255722	863970624	1.22239e+09
Belanda	2012	0.00931732	0.481237	0	0	6.8	1.46421e+06	9.338	0	50780.7	3421.27	16754962	248452413	27101	1.32604e+08	10.2073	18.7029	190.906	184287	253069	901705075	1.23825e+09
Belanda	2013	0.00811196	0.667184	0	0	6.8	1.47045e+06	9.338	0	50565.3	3563.3	16804432	251806402	27064.3	134305417	10.206	18.7156	191.011	184037	252726	9.13277e+08	1.25414e+09
Belanda	2014	0.00784316	0.597736	0	0	6.8	1.45504e+06	9.338	0	51100.8	3692.97	16865008	255129004	27396.9	135997006	10.2182	18.7281	191.368	186299	255832	9.2478e+08	1.26994e+09
Belanda	2015	0.00874249	0.653159	0	0	6.76642	1.43342e+06	9.338	0	51871.6	3824.27	16939923	258383256	27847.9	1.37662e+08	10.2345	18.7403	191.798	188431	260044	9.31476e+08	1.28548e+09
Belanda	2016	0.00797646	0.313864	0	0	6.8	1.41016e+06	9.338	0	52727.1	3968.06	17030314	261554226	28347.6	139292270	10.2523	18.7521	192.252	192764	264710	947187436	1.30071e+09
Belanda	2017	0.0087429	0.426521	0	0	6.8	1.3784e+06	9.338	0	53942.1	4120.43	17131296	264645886	29031.3	140888591	10.2761	18.7635	192.816	197413	271094	9.58042e+08	1.31562e+09
Belanda	2018	0.00778651	0.334889	0	0	0	1.35132e+06	9.338	0	55022.9	4284.65	17231017	267663435	29653.8	142447226	10.2973	18.7745	193.327	0	276907	0	1.33017e+09
Spanyol	2009	0.00636677	0.174052	0	0	5.1806	2.6072e+06	9.40823	0	30593.6	2979	46362946	238620563	16786.3	1.42492e+08	9.72832	18.7748	182.647	86963.2	157929	7.38193e+08	1.3406e+09
Spanyol	2010	0.00737987	0.236432	0	0	5.62106	2.61496e+06	9.40823	0	30502.7	3122.36	46576897	241834215	16812.5	144205556	9.72988	18.7868	182.793	94504.2	158176	8.10587e+08	1.35672e+09
Spanyol	2011	0.00669137	0.317921	0	0	5.8	2.64582e+06	9.40823	0	30147	3270.62	46742697	245116206	16708.8	1.45929e+08	9.72369	18.7986	182.792	96911.1	157200	8.46391e+08	1.37294e+09
Spanyol	2012	0.00635061	0.24407	0	0	5.8	2.72828e+06	9.40823	0	29235.8	3421.27	46773055	248452413	16328.6	147612734	9.70067	18.8101	182.471	94705.6	153623	8.56154e+08	1.38877e+09
Spanyol	2013	0.00544877	0.220274	0	0	5.8	2.75896e+06	9.40823	0	28910.8	3563.3	46620045	251806402	16237	1.49213e+08	9.69505	18.8209	182.469	94174.8	152762	8.65437e+08	1.40383e+09
Spanyol	2014	0.00552069	0.170709	0	0	5.8	2.71317e+06	9.40823	0	29398.6	3692.97	46480882	255129004	16545.8	150804943	9.71389	18.8315	182.927	95965.6	155667	8.74669e+08	1.41881e+09
Spanyol	2015	0.00485245	0.179535	0	0	5.65258	2.61094e+06	9.40823	0	30549.8	3824.27	46444832	258383256	17187	152414044	9.75191	18.8421	183.747	97151.1	161700	8.61533e+08	1.43395e+09
Spanyol	2016	0.00522007	0.162695	0	0	5.7	2.53623e+06	9.40823	0	31449.6	3968.06	46483569	261554226	17708.8	1.54019e+08	9.78182	18.8526	184.413	100940	166609	8.77908e+08	1.44905e+09
Spanyol	2017	0.00573326	0.21979	0	0	5.5	2.47077e+06	9.40823	0	32282.9	4120.43	46593236	264645886	18201.7	155619561	9.80927	18.8629	185.031	100109	171246	8.55908e+08	1.46411e+09
Spanyol	2018	0.0059773	0.188984	0	0	0	2.42078e+06	9.40823	0	32949.6	4284.65	46723749	267663435	18617.1	157193592	9.83184	18.873	185.556	0	175154	0	1.47891e+09
Italy	2009	0.00398059	0.147569	0	0	3.6598	1.99514e+06	9.2895	0	35503.2	2979	59095365	238620563	19241.1	148857964	9.8648	18.8185	185.641	70418.4	178740	5.4479e+08	1.38282e+09
Italy	2010	0.00486665	0.174556	0	0	3.91016	1.96757e+06	9.2895	0	36000.5	3122.36	59277417	241834215	19561.4	150555816	9.88132	18.8298	186.064	76488.3	181716	5.88697e+08	1.39859e+09
Italy	2011	0.00566952	0.231217	0	0	3.9	1.95712e+06	9.2895	0	36192.9	3270.62	59379449	245116206	19731.7	1.52248e+08	9.88998	18.841	186.337	76953.8	183298	5.93767e+08	1.41431e+09
Italy	2012	0.00465547	0.197679	0	0	3.9	2.02269e+06	9.2895	0	35019.5	3421.27	59539717	248452413	19220.4	153996065	9.86373	18.8524	185.955	74959.5	178548	6.00585e+08	1.43055e+09
Italy	2013	0.00444074	0.195479	0	0	4.3	2.08466e+06	9.2895	0	33978.6	3563.3	60233948	251806402	18770.9	156020175	9.84006	18.8655	185.638	80715	174373	6.70887e+08	1.44935e+09
Italy	2014	0.00482376	0.213467	0	0	4.5	2.10397e+06	9.2895	0	33666.7	3692.97	60789140	255129004	18679.8	157959072	9.8352	18.8778	185.667	84059.2	173526	710815824	1.46736e+09
Italy	2015	0.00455775	0.214317	0	0	4.32068	2.08571e+06	9.2895	0	33961.4	3824.27	60730582	258383256	18892.9	159556919	9.84654	18.8879	185.981	81629.9	175505	6.89394e+08	1.4822e+09
Italy	2016	0.00386583	0.184933	0	0	4.3	2.05586e+06	9.2895	0	34454.5	3968.06	60627498	261554226	19211.3	161090862	9.86325	18.8975	186.391	82608.5	178463	6.92691e+08	1.49645e+09
Italy	2017	0.0042719	0.246728	0	0	4.4	2.01815e+06	9.2895	0	35098.4	4120.43	60536709	264645886	19609.4	1.62591e+08	9.88376	18.9068	186.87	86281.4	182162	715401709	1.51039e+09
Italy	2018	0.00381493	0.303279	0	0	0	1.99915e+06	9.2895	0	35431.9	4284.65	60431283	267663435	19858.3	164047359	9.89638	18.9157	187.197	0	184473	0	1.52392e+09
Belgia	2009	0.00295645	0.229877	0	0	6.33907	1.72517e+06	9.3428	0	43306.6	2979	10796493	238620563	23142.8	124708528	10.0494	18.6415	187.337	146704	216218	7.90536e+08	1.16513e+09
Belgia	2010	0.00304185	0.232283	0	0	6.40015	1.69252e+06	9.3428	0	44141.9	3122.36	10895586	241834215	23632.1	1.26365e+08	10.0704	18.6547	187.859	151249	220790	8.08754e+08	1.1806e+09
Belgia	2011	0.0029479	0.449509	0	0	6.5	1.68612e+06	9.3428	0	44309.6	3270.62	11038264	245116206	23790.1	128077235	10.077	18.6681	188.119	154636	222266	8.32502e+08	1.1966e+09
Belgia	2012	0.00296353	0.496406	0	0	6.3	1.68416e+06	9.3428	0	44361.2	3421.27	11106932	248452413	23891.2	1.2978e+08	10.0813	18.6813	188.332	150515	223211	8.17612e+08	1.2125e+09
Belgia	2013	0.00257768	0.462492	0	0	6.3	1.68438e+06	9.3428	0	44355.4	3563.3	11159407	251806402	23959.3	1.31483e+08	10.0841	18.6944	188.516	150944	223847	8.28342e+08	1.22842e+09
Belgia	2014	0.00268859	0.489514	0	0	6.4	1.66558e+06	9.3428	0	44856	3692.97	11209057	255129004	24274.5	1.33169e+08	10.0972	18.7071	188.889	155357	226791	8.52282e+08	1.24417e+09
Belgia	2015	0.00300064	0.558022	0	0	6.3082	1.64188e+06	9.3428	0	45503.4	3824.27	11274196	258383256	24663.8	134828726	10.1131	18.7195	189.312	155584	230429	8.50526e+08	1.25968e+09
Belgia	2016	0.00296797	0.590659	0	0	6.3	1.62565e+06	9.3428	0	45957.7	3968.06	11331422	261554226	24962.9	136442824	10.1251	18.7314	189.658	157266	233223	8.5959e+08	1.27476e+09
Belgia	2017	0.00303617	0.495622	0	0	6.1	1.60049e+06	9.3428	0	46680.2	4120.43	11375158	264645886	25400.3	138010522	10.1425	18.7428	190.1	154942	237310	8.41864e+08	1.2894e+09
Belgia	2018	0.00277495	0.321866	0	0	0	1.58399e+06	9.3428	0	47166.5	4284.65	11422068	267663435	25725.6	1.39543e+08	10.1552	18.7539	190.45	0	240349	0	1.30372e+09

## Sheet: DATA 4002  MODERASI
COUNTRY	YEAR	EM	IM	CRSPS	CRTBT	POS	PORT	LANG	CONTIG	FDI	LN_DIST	LN_ECS	ECS*POS	ECS*FDI	ECS*PORT	ECS*DIST	POS*FDI	POS*PORT	POS*DIST	PORT*FDI
CAMBODIA	2009	0.0515162	0	0	0	0.0590628	3.49709	0	0	8.92527	7.592	15.2558	0.901052	136.162	53.3511	115.822	0.527152	0.206548	0.448405	31.2125
CAMBODIA	2010	0.0444135	0	0	0	0.0591819	3.90466	0	0	12.4914	7.592	15.2667	0.903515	190.703	59.6114	115.905	0.739264	0.231085	0.449309	48.7746
CAMBODIA	2011	0.0422411	0	0	0	0.0593246	4	0	0	11.9948	7.592	15.2887	0.906994	183.385	61.1546	116.071	0.711589	0.237298	0.450392	47.9794
CAMBODIA	2012	0.0391325	0.061312	0	0	0.0594901	4.2	0	0	14.1457	7.592	15.3142	0.911044	216.63	64.3197	116.265	0.84153	0.249858	0.451649	59.412
CAMBODIA	2013	0.037959	0.276625	0	0	0.0596741	4	0	0	13.5833	7.592	15.3445	0.915671	208.43	61.3781	116.496	0.810575	0.238697	0.453046	54.3334
CAMBODIA	2014	0.042857	0.0792979	0	0	0.0598697	3.6	0	0	11.0969	7.592	15.3778	0.920663	170.645	55.36	116.748	0.664368	0.215531	0.454531	39.9488
CAMBODIA	2015	0.0402773	0.0280335	0	0	0.0600714	3.70597	0	0	10.0987	7.592	15.4108	0.925749	155.629	57.1121	116.999	0.606641	0.222623	0.456062	37.4253
CAMBODIA	2016	0.0343885	0.00288162	0	0	0.0602793	3.7	0	0	12.2818	7.592	15.4419	0.930824	189.653	57.1349	117.235	0.740336	0.223033	0.45764	45.4426
CAMBODIA	2017	0.0359759	0.000284269	0	0	0.0604937	3.7	0	0	12.57	7.592	15.472	0.935958	194.484	57.2463	117.463	0.760409	0.223827	0.459268	46.5092
CAMBODIA	2018	0.0300403	0	0	0	0.0607098	0	0	0	13.0901	7.592	15.5052	0.941318	202.965	0	117.715	0.794697	0	0.460909	0
MALAYSIA	2009	0.0551229	0.00914872	0	0	0.116231	5.52277	1	1	0.0566923	7.06834	18.0417	2.09699	1.02282	99.6399	127.525	0.00658938	0.641916	0.821558	0.313098
MALAYSIA	2010	0.056884	0.00601224	0	0	0.116642	5.57683	1	1	4.26866	7.06834	18.0663	2.10729	77.1189	100.753	127.699	0.497906	0.650493	0.824465	23.8056
MALAYSIA	2011	0.0586217	0.00583269	0	0	0.116887	5.7	1	1	5.07446	7.06834	18.0715	2.11232	91.7029	103.007	127.735	0.593139	0.666257	0.826199	28.9244
MALAYSIA	2012	0.0574948	0.00509886	0	0	0.116997	5.5	1	1	2.82906	7.06834	18.0797	2.11527	51.1486	99.4385	127.794	0.330991	0.643483	0.826974	15.5598
MALAYSIA	2013	0.0518266	0.00384939	0	0	0.11703	5.4	1	1	3.4943	7.06834	18.0849	2.11648	63.1942	97.6586	127.83	0.408938	0.631961	0.827207	18.8692
MALAYSIA	2014	0.0466018	0.00313608	0	0	0.117065	5.6	1	1	3.14127	7.06834	18.1075	2.11975	56.8805	101.402	127.99	0.367731	0.655561	0.827452	17.5911
MALAYSIA	2015	0.0433144	0.0027225	0	0	0.117155	5.56585	1	1	3.27095	7.06834	18.1222	2.12312	59.2769	100.866	128.094	0.383209	0.652069	0.828093	18.2056
MALAYSIA	2016	0.042239	0.00327279	0	0	0.117317	5.6	1	1	4.47132	7.06834	18.1289	2.12683	81.0599	101.522	128.141	0.524562	0.656976	0.829238	25.0394
MALAYSIA	2017	0.0434856	0.00230491	0	0	0.117535	5.4	1	1	2.93721	7.06834	18.147	2.1329	53.3016	97.9939	128.269	0.345223	0.634686	0.830774	15.8609
MALAYSIA	2018	0.0434155	0.00181834	0	0	0.117792	0	1	1	2.39	7.06834	18.1543	2.13842	43.3886	0	128.32	0.281522	0	0.832593	0
PHILIPPINA	2009	0.0524408	0.0490686	0	0	0.387285	3.00387	0	0	1.2265	7.93454	17.9165	6.93879	21.9745	53.8188	142.159	0.475004	1.16335	3.07293	3.68424
PHILIPPINA	2010	0.0544016	0.0775367	0	0	0.388559	2.75993	0	0	0.536291	7.93454	17.943	6.97192	9.62268	49.5215	142.37	0.20838	1.07239	3.08304	1.48012
PHILIPPINA	2011	0.0580762	0.0671145	0	0	0.389897	3	0	0	0.895477	7.93454	17.9326	6.99186	16.0582	53.7978	142.287	0.349144	1.16969	3.09365	2.68643
PHILIPPINA	2012	0.0567352	0.0125113	0	0	0.391273	3.3	0	0	1.28569	7.93454	17.9523	7.02423	23.0811	59.2424	142.443	0.503056	1.2912	3.10457	4.24279
PHILIPPINA	2013	0.058092	0.00619833	0	0	0.392649	3.4	0	0	1.37486	7.93454	17.9798	7.05977	24.7198	61.1314	142.662	0.539838	1.33501	3.11549	4.67453
PHILIPPINA	2014	0.0574114	0.0200757	0	0	0.39397	3.5	0	0	2.01683	7.93454	18.0037	7.09293	36.3104	63.0131	142.851	0.794569	1.37889	3.12597	7.05889
PHILIPPINA	2015	0.0559014	0.0110475	0	0	0.395201	3.22094	0	0	1.92611	7.93454	18.0277	7.12455	34.7233	58.066	143.042	0.7612	1.27292	3.13574	6.20388
PHILIPPINA	2016	0.0613544	0.00435218	0	0	0.396338	3.2	0	0	2.71552	7.93454	18.0574	7.15682	49.0351	57.7835	143.277	1.07626	1.26828	3.14476	8.68966
PHILIPPINA	2017	0.0650433	0.00272898	0	0	0.397411	2.9	0	0	3.27034	7.93454	18.0843	7.18691	59.1419	52.4445	143.491	1.29967	1.15249	3.15328	9.484
PHILIPPINA	2018	0.0593322	0.00303324	0	0	0.398455	0	0	0	2.9713	7.93454	18.1058	7.21435	53.7977	0	143.661	1.18393	0	3.16156	0
SINGAPORE	2009	0.0415129	0.0157502	0	0	0.0209017	6.78127	1	0	12.071	6.78688	17.5078	0.365942	211.336	118.725	118.823	0.252304	0.14174	0.141857	81.8565
SINGAPORE	2010	0.0438343	0.0169325	0	0	0.0209926	6.76478	1	0	23.0693	6.78688	17.5964	0.369395	405.938	119.036	119.425	0.484286	0.14201	0.142474	156.059
SINGAPORE	2011	0.0494952	0.0130161	0	0	0.0211479	6.8	1	0	17.5964	6.78688	17.6108	0.37243	309.885	119.753	119.522	0.372126	0.143806	0.143528	119.655
SINGAPORE	2012	0.0444105	0.0129646	7.5311	0	0.0213821	6.8	1	0	18.7439	6.78688	17.6093	0.376523	330.066	119.743	119.512	0.400784	0.145398	0.145118	127.458
SINGAPORE	2013	0.0430006	0.0207029	0	0	0.0214417	6.8	1	0	20.9345	6.78688	17.6156	0.377709	368.774	119.786	119.555	0.448871	0.145804	0.145522	142.354
SINGAPORE	2014	0.0443257	0.026167	0	0	0.0214391	6.7	1	0	21.8193	6.78688	17.6181	0.377716	384.416	118.041	119.572	0.467786	0.143642	0.145504	146.19
SINGAPORE	2015	0.0409989	0.00590198	0	0	0.0214217	6.66474	1	0	22.6538	6.78688	17.6117	0.377272	398.972	117.377	119.528	0.485282	0.14277	0.145386	150.982
SINGAPORE	2016	0.0385273	0.0148994	0	0	0.0214383	6.7	1	0	23.1248	6.78688	17.604	0.3774	407.089	117.947	119.476	0.495757	0.143637	0.145499	154.936
SINGAPORE	2017	0.0389588	0.0745768	0	0	0.0212067	6.7	1	0	28.0169	6.78688	17.6026	0.373293	493.172	117.938	119.467	0.594146	0.142085	0.143927	187.714
SINGAPORE	2018	0.0080744	0.00544307	0	0	0.0210663	0	1	0	22.5286	6.78688	17.5945	0.37065	396.38	0	119.412	0.474595	0	0.142974	0
THAILAND	2009	0.0241745	0.00903522	0	0	0.280222	4.68566	0	0	2.27591	7.7478	18.4645	5.17417	42.0235	86.5184	143.059	0.63776	1.31303	2.17111	10.6641
THAILAND	2010	0.0250369	0.00331424	0	0	0.277856	5.03101	0	0	4.32321	7.7478	18.4899	5.13754	79.9359	93.023	143.256	1.20123	1.39789	2.15277	21.7501
THAILAND	2011	0.025808	0.00603181	0	0	0.275455	4.7	0	0	0.667088	7.7478	18.4519	5.08267	12.309	86.724	142.962	0.183752	1.29464	2.13417	3.13531
THAILAND	2012	0.0268004	0.0092492	0	0	0.273034	4.6	0	0	3.24457	7.7478	18.4768	5.0448	59.9493	84.9933	143.155	0.885877	1.25596	2.11541	14.925
THAILAND	2013	0.024179	0.00211401	0	0	0.270623	4.5	0	0	3.79127	7.7478	18.4627	4.99641	69.9969	83.082	143.045	1.026	1.2178	2.09673	17.0607
THAILAND	2014	0.0253792	0.00218598	0	0	0.268251	4.5	0	0	1.22145	7.7478	18.4367	4.94567	22.5196	82.9652	142.844	0.327656	1.20713	2.07836	5.49653
THAILAND	2015	0.0271772	0.00234365	0	0	0.26594	4.49034	0	0	2.22469	7.7478	18.4326	4.90198	41.0068	82.7688	142.812	0.591634	1.19416	2.06045	9.98961
THAILAND	2016	0.0277686	0.0018009	0	0	0.263698	4.5	0	0	0.6815	7.7478	18.4287	4.85962	12.5592	82.9293	142.782	0.17971	1.18664	2.04308	3.06675
THAILAND	2017	0.0291726	0.00130199	0	0	0.261519	4.3	0	0	1.76717	7.7478	18.4305	4.81992	32.5699	79.2512	142.796	0.462149	1.12453	2.02619	7.59885
THAILAND	2018	0.0273663	0.000694964	0	0	0.259387	0	0	0	2.65324	7.7478	18.4319	4.781	48.9043	0	142.807	0.688217	0	2.00968	0
VIETNAM	2009	0.02079	0.00319182	0	0	0.364982	3.28369	0	0	7.16882	8.01411	17.6313	6.43513	126.396	57.896	141.3	2.61649	1.19849	2.92501	23.5402
VIETNAM	2010	0.0229403	0.00197488	0	0	0.363752	3.60033	0	0	6.90061	8.01411	17.6466	6.41898	121.772	63.5336	141.422	2.51011	1.30963	2.91515	24.8445
VIETNAM	2011	0.0220533	0.00403587	0	0	0.362569	3.4	0	0	5.4818	8.01411	17.6607	6.40324	96.8127	60.0465	141.535	1.98753	1.23273	2.90567	18.6381
VIETNAM	2012	0.0199832	0.0016259	9.4336	0	0.361447	3.4	0	0	5.3703	8.01411	17.6669	6.38564	94.8763	60.0673	141.584	1.94108	1.22892	2.89668	18.259
VIETNAM	2013	0.018184	0.0026294	0	0	0.36041	3.7	0	0	5.19793	8.01411	17.679	6.37168	91.8941	65.4122	141.681	1.87338	1.33352	2.88836	19.2323
VIETNAM	2014	0.0165802	0.00259179	0	8.36294	0.359483	3.7	0	0	4.9408	8.01411	17.7014	6.36334	87.4588	65.495	141.861	1.77613	1.33009	2.88094	18.281
VIETNAM	2015	0.0165294	0.00309839	6.53584	0	0.358681	3.91382	0	0	6.10636	8.01411	17.7311	6.35979	108.272	69.3962	142.099	2.19023	1.40381	2.87451	23.8992
VIETNAM	2016	0.017405	0.00314787	0	13.951	0.358009	3.9	0	0	6.13807	8.01411	17.7544	6.35624	108.978	69.2422	142.286	2.19748	1.39623	2.86912	23.9385
VIETNAM	2017	0.0168256	0.00335186	0	0	0.357446	3.7	0	0	6.30083	8.01411	17.7826	6.35634	112.045	65.7958	142.512	2.25221	1.32255	2.86461	23.3131
VIETNAM	2018	0.0193548	0.00861426	21.5663	21.5663	0.356942	0	0	0	6.32102	8.01411	17.8119	6.35783	112.589	0	142.747	2.25624	0	2.86057	0
AUSTRALIA	2009	0.0197114	0.00717041	0	0	0.0909046	4.64869	0	0	3.09152	8.59613	18.5259	1.68409	57.2731	86.121	159.251	0.281033	0.422587	0.781427	14.3715
AUSTRALIA	2010	0.0210428	0.00782813	0	0	0.0911027	4.861	0	0	3.07212	8.59613	18.4993	1.68534	56.8322	89.9254	159.023	0.279878	0.442851	0.78313	14.9336
AUSTRALIA	2011	0.023836	0.00579057	0	0	0.0911405	5.1	0	0	4.69372	8.59613	18.4773	1.68403	86.7273	94.2342	158.833	0.427789	0.464817	0.783456	23.938
AUSTRALIA	2012	0.0195852	0.00828883	0	0	0.0915003	5.1	0	0	3.72217	8.59613	18.4707	1.69007	68.7511	94.2005	158.776	0.34058	0.466651	0.786548	18.9831
AUSTRALIA	2013	0.0187993	0.0422651	0	0	0.0918489	5	0	0	3.42582	8.59613	18.4555	1.69512	63.2254	92.2777	158.646	0.314658	0.459244	0.789544	17.1291
AUSTRALIA	2014	0.0218087	0.137836	0	0	0.092015	5	0	0	4.30638	8.59613	18.4448	1.6972	79.4304	92.224	158.554	0.396252	0.460075	0.790972	21.5319
AUSTRALIA	2015	0.018501	0.107005	0	0	0.0921731	4.9865	0	0	3.46919	8.59613	18.4316	1.69889	63.9425	91.909	158.44	0.319766	0.459622	0.792332	17.2991
AUSTRALIA	2016	0.0168897	0.119784	0	1	0.0924891	5	0	0	3.55551	8.59613	18.422	1.70383	65.4996	92.1099	158.358	0.328846	0.462445	0.795048	17.7776
AUSTRALIA	2017	0.0109674	0.106772	0	0	0.0929614	4.9	0	0	3.57416	8.59613	18.4077	1.71121	65.792	90.1977	158.235	0.332259	0.455511	0.799108	17.5134
AUSTRALIA	2018	0.011889	0.124826	0	0	0.0933724	0	0	0	4.20792	8.59613	18.3976	1.71783	77.4156	0	158.148	0.392904	0	0.802641	0
CHINA	2009	0.0114358	0.0021957	0	0	5.57898	4.27819	0	0	2.56889	8.56042	21.0762	117.584	54.1423	90.1679	180.421	14.3318	23.868	47.7584	10.9902
CHINA	2010	0.0112411	0.00206535	0	0	5.5315	4.32148	0	0	4.00356	8.56042	21.1303	116.882	84.5963	91.3139	180.884	22.1457	23.9042	47.3519	17.3013
CHINA	2011	0.0131588	0.00429643	17.4957	17.4957	5.48364	4.5	0	0	3.70883	8.56042	21.1751	116.117	78.5347	95.2879	181.268	20.3379	24.6764	46.9423	16.6897
CHINA	2012	0.0119126	0.0044789	0	0	5.43643	4.4	0	0	2.82709	8.56042	21.2057	115.283	59.9505	93.3051	181.53	15.3693	23.9203	46.5382	12.4392
CHINA	2013	0.0115906	0.00541875	0	0	5.39057	4.5	0	0	3.03988	8.56042	21.2398	114.495	64.5665	95.5793	181.822	16.3867	24.2576	46.1455	13.6794
CHINA	2014	0.00898613	0.00277499	0	0	5.34737	4.6	0	0	2.56834	8.56042	21.2746	113.763	54.6404	97.863	182.119	13.7339	24.5979	45.7758	11.8144
CHINA	2015	0.00895853	0.00833264	7.63243	7.63243	5.30692	4.5488	0	0	2.20134	8.56042	21.3064	113.071	46.9026	96.9186	182.392	11.6823	24.1402	45.4295	10.0135
CHINA	2016	0.0105708	0.0140709	0	6.31561	5.27105	4.5	0	0	1.56896	8.56042	21.3347	112.456	33.4732	96.0061	182.634	8.27005	23.7197	45.1224	7.06031
CHINA	2017	0.012501	0.0497458	0	0	5.23868	4.6	0	0	1.36768	8.56042	21.3624	111.911	29.2168	98.267	182.871	7.16482	24.0979	44.8453	6.29131
CHINA	2018	0.0127059	0.0222552	0	0	5.20329	0	0	0	1.49537	8.56042	21.3869	111.282	31.9813	0	183.081	7.78083	0	44.5423	0
INDIA	2009	0.0279011	0.00503525	0	0	5.10319	3.47247	0	0	2.65159	8.51684	20.2573	103.377	53.7142	70.343	172.528	13.5316	17.7207	43.4631	9.20759
INDIA	2010	0.0283263	0.000705527	0	0	5.10383	3.8603	0	0	1.63503	8.51684	20.2919	103.566	33.1779	78.3327	172.823	8.34494	19.7023	43.4685	6.31172
INDIA	2011	0.02884	0.00233563	0	15.6808	5.1008	3.9	0	0	2.00207	8.51684	20.2966	103.529	40.6351	79.1566	172.863	10.2121	19.8931	43.4427	7.80805
INDIA	2012	0.0255561	0.00345174	0	0	5.09467	4	0	0	1.31293	8.51684	20.3047	103.446	26.6587	81.2187	172.932	6.68897	20.3787	43.3905	5.25174
INDIA	2013	0.0279614	0.0120865	0	0	5.08663	4.2	0	0	1.51628	8.51684	20.3259	103.39	30.8197	85.3688	173.112	7.71274	21.3638	43.322	6.36836
INDIA	2014	0.0266647	0.0160051	0	0	5.07823	4	0	0	1.69566	8.51684	20.3616	103.401	34.5264	81.4465	173.417	8.61095	20.3129	43.2505	6.78264
INDIA	2015	0.0300222	0.00632281	0	0	5.07058	4.20717	0	0	2.09212	8.51684	20.4036	103.458	42.6867	85.8416	173.774	10.6082	21.3328	43.1853	8.80189
INDIA	2016	0.0282974	0.00497499	0	0	5.064	4.2	0	0	1.94106	8.51684	20.4452	103.535	39.6854	85.87	174.129	9.8295	21.2688	43.1292	8.15244
INDIA	2017	0.031716	0.00176657	0	0	5.0583	4.6	0	0	1.50688	8.51684	20.4768	103.578	30.8561	94.1933	174.398	7.62225	23.2682	43.0807	6.93164
INDIA	2018	0.0270395	0.00173847	0	0	5.05343	0	0	0	1.54916	8.51684	20.5036	103.613	31.7633	0	174.626	7.82855	0	43.0392	0
JAPAN	2009	0.0336508	0.00546205	0	0	0.536613	5.17374	0	0	0.233714	8.66417	20.1155	10.7943	4.70128	104.072	174.284	0.125414	2.7763	4.64931	1.20918
JAPAN	2010	0.0371464	0.00209245	0	0	0.529578	5.1531	0	0	0.130541	8.66417	20.1096	10.6496	2.62513	103.627	174.233	0.0691317	2.72897	4.58835	0.672692
JAPAN	2011	0.0394149	0.00107324	0	0	0.52152	5.2	0	0	-0.013816	8.66417	20.062	10.4627	-0.277178	104.323	173.821	-0.00720534	2.7119	4.51854	-0.0718434
JAPAN	2012	0.0340113	0.00249804	0	0	0.513696	5.2	0	0	0.00881741	8.66417	20.0318	10.2903	0.176629	104.166	173.559	0.00452947	2.67122	4.45075	0.0458505
JAPAN	2013	0.03251	0.00237418	0	0	0.506123	5.2	0	0	0.206537	8.66417	20.011	10.128	4.133	104.057	173.378	0.104533	2.63184	4.38513	1.07399
JAPAN	2014	0.0284752	0.00103854	11.5583	0	0.498869	5.3	0	0	0.407228	8.66417	19.979	9.96689	8.13599	105.888	173.101	0.203154	2.64401	4.32229	2.15831
JAPAN	2015	0.0288072	0.00176439	0	0	0.492064	5.40094	0	0	0.119655	8.66417	19.9562	9.81971	2.38785	107.782	172.904	0.0588778	2.65761	4.26332	0.646249
JAPAN	2016	0.0265298	0.00245227	8.74986	0	0.485538	5.4	0	0	0.831276	8.66417	19.9253	9.67451	16.5635	107.597	172.637	0.403616	2.62191	4.20678	4.48889
JAPAN	2017	0.0264951	0.000645063	0	0	0.479077	5.3	0	0	0.420167	8.66417	19.9068	9.53688	8.36416	105.506	172.476	0.201292	2.53911	4.15081	2.22688
JAPAN	2018	0.0260351	0.00306128	0	0	0.472717	0	0	0	0.520525	8.66417	19.8755	9.39551	10.3457	0	172.205	0.246061	0	4.0957	0
NEW ZEALAND	2009	0.0136691	0.150119	0	0	0.0180311	5.47438	0	0	-0.043173	8.96173	16.6555	0.300317	-0.719068	91.1785	149.262	-0.000778458	0.0987093	0.16159	-0.236345
NEW ZEALAND	2010	0.0129427	0.0820957	0	0	0.0179904	5.41748	0	0	0.19532	8.96173	16.6238	0.299069	3.24695	90.0589	148.978	0.00351388	0.0974627	0.161225	1.05814
NEW ZEALAND	2011	0.00792929	0.116114	0	0	0.0178854	5.5	0	0	0.818233	8.96173	16.6005	0.296906	13.583	91.3025	148.769	0.0146344	0.0983697	0.160284	4.50028
NEW ZEALAND	2012	0.0115319	0.0921477	0	0	0.0177422	5.5	0	0	2.18333	8.96173	16.5774	0.294121	36.194	91.1759	148.562	0.0387371	0.0975823	0.159001	12.0083
NEW ZEALAND	2013	0.0118507	0.125204	0	0	0.0176409	5.5	0	0	-0.036439	8.96173	16.5622	0.292172	-0.60351	91.092	148.426	-0.000642818	0.0970251	0.158093	-0.200415
NEW ZEALAND	2014	0.0113248	0.384437	0	0	0.0176762	5.8	0	0	1.61778	8.96173	16.5629	0.292769	26.7952	96.065	148.432	0.0285962	0.102522	0.158409	9.38313
NEW ZEALAND	2015	0.0119429	0.242279	0	0	0.0177864	5.46663	0	0	-0.0414049	8.96173	16.5632	0.294599	-0.685798	90.5449	148.435	-0.000736442	0.0972315	0.159397	-0.226345
NEW ZEALAND	2016	0.0101694	0.319213	0	0	0.0179435	5.5	0	0	0.998173	8.96173	16.5621	0.297182	16.5318	91.0916	148.425	0.0179107	0.0986893	0.160805	5.48995
NEW ZEALAND	2017	0.0109104	0.24414	0	0	0.0181144	5.5	0	0	1.03346	8.96173	16.5552	0.299888	17.1092	91.0538	148.364	0.0187205	0.0996292	0.162336	5.68404
NEW ZEALAND	2018	0.0112219	0.330427	0	0	0.0182524	0	0	0	1.03885	8.96173	16.5435	0.301959	17.1863	0	148.258	0.0189615	0	0.163573	0
KOREA	2009	0.025211	0.000652189	0	0	0.206637	5.0983	0	0	1.00028	8.59285	18.9804	3.92206	18.9858	96.7679	163.096	0.206695	1.0535	1.7756	5.09974
KOREA	2010	0.0295729	0.000121622	0	0	0.204909	5.45553	0	0	0.867739	8.59285	18.9964	3.89254	16.4839	103.635	163.233	0.177808	1.11789	1.76076	4.73397
KOREA	2011	0.0312522	0.00511133	0	0	0.203726	5.5	0	0	0.812748	8.59285	18.9861	3.86798	15.431	104.424	163.145	0.165578	1.1205	1.75059	4.47011
KOREA	2012	0.0289657	0.002107	0	0	0.20205	5.5	0	0	0.776566	8.59285	18.9638	3.83163	14.7266	104.301	162.953	0.156905	1.11128	1.73619	4.27111
KOREA	2013	0.0221549	0.000420483	0	0	0.200269	5.5	0	0	0.97783	8.59285	18.9517	3.79542	18.5315	104.234	162.849	0.195829	1.10148	1.72088	5.37807
KOREA	2014	0.0201814	0.000493152	0	0	0.198906	5.3	0	0	0.65708	8.59285	18.9488	3.76902	12.4509	100.429	162.824	0.130697	1.0542	1.70917	3.48253
KOREA	2015	0.0175594	0.000785799	0	0	0.197439	5.23481	0	0	0.296804	8.59285	18.9414	3.73976	5.62187	99.1544	162.76	0.0586007	1.03356	1.69656	1.55371
KOREA	2016	0.0172524	0.000833418	0	0	0.195928	5.2	0	0	0.855546	8.59285	18.9333	3.70956	16.1983	98.4533	162.691	0.167625	1.01882	1.68358	4.44884
KOREA	2017	0.0171108	0.0015773	0	0	0.194472	5.2	0	0	1.1702	8.59285	18.9258	3.68054	22.1471	98.4142	162.627	0.227572	1.01125	1.67107	6.08506
KOREA	2018	0.0178117	0.00102422	0	0	0.192911	0	0	0	0.894102	8.59285	18.9131	3.64854	16.9102	0	162.517	0.172482	0	1.65766	0
USA	2009	0.00679762	0.000776942	0	0	1.2856	5.66658	0	0	1.11484	9.70327	21.3381	27.4323	23.7886	120.914	207.049	1.43325	7.28498	12.4746	6.31735
USA	2010	0.00726625	5.3984e-09	11.5772	11.5772	1.27908	5.53724	0	0	1.76119	9.70327	21.3164	27.2654	37.5423	118.034	206.839	2.25271	7.08259	12.4113	9.75215
USA	2011	0.00728816	3.75502e-06	0	13.4871	1.27115	5.5	0	0	1.69532	9.70327	21.2854	27.057	36.0856	117.07	206.538	2.15501	6.99134	12.3343	9.32428
USA	2012	0.0063864	8.36286e-06	0	0	1.26332	5.6	0	0	1.54563	9.70327	21.2626	26.8614	32.864	119.071	206.317	1.95261	7.07458	12.2583	8.6555
USA	2013	0.00676575	7.1538e-09	0	11.0984	1.25516	5.7	0	0	1.71661	9.70327	21.2402	26.6599	36.4612	121.069	206.099	2.15463	7.15442	12.1792	9.7847
USA	2014	0.00686896	1.18867e-06	0	0	1.24794	5.7	0	0	1.43739	9.70327	21.2287	26.4922	30.5139	121.003	205.988	1.79378	7.11327	12.1091	8.19313
USA	2015	0.00703221	2.0115e-06	0	0	1.24134	5.72791	0	0	2.79422	9.70327	21.2221	26.344	59.2993	121.558	205.924	3.46859	7.11031	12.0451	16.005
USA	2016	0.0071963	5.05899e-07	0	0	1.2352	5.7	0	0	2.64304	9.70327	21.2008	26.1872	56.0346	120.844	205.717	3.26468	7.04063	11.9855	15.0653
USA	2017	0.00740475	2.87759e-06	0	0	1.22861	5.8	0	0	1.82008	9.70327	21.185	26.0282	38.5584	122.873	205.564	2.23617	7.12595	11.9216	10.5564
USA	2018	0.00707342	0.000941444	0	0	1.22231	0	0	0	1.25772	9.70327	21.1748	25.8821	26.6319	0	205.465	1.53732	0	11.8604	0
TURKEY	2009	0.00481408	0	0	0	0.29889	3.74433	0	0	1.33175	9.11634	18.8153	5.62371	25.0573	70.4507	171.527	0.398048	1.11915	2.72479	4.98652
TURKEY	2010	0.00578702	0	0	0	0.299077	4.09859	0	0	1.17878	9.11634	18.8498	5.63752	22.2197	77.2574	171.841	0.352545	1.22579	2.72648	4.83132
TURKEY	2011	0.00595163	1.17184e-06	0	0	0.299629	4.2	0	0	1.94373	9.11634	18.9087	5.6656	36.7535	79.4167	172.378	0.582397	1.25844	2.73152	8.16366
TURKEY	2012	0.0057904	0.000317758	0	0	0.300472	4.4	0	0	1.57257	9.11634	18.9105	5.68208	29.7381	83.2062	172.394	0.472514	1.32208	2.7392	6.91932
TURKEY	2013	0.0061044	0.000674638	0	0	0.301535	4.3	0	0	1.42681	9.11634	18.9513	5.7145	27.04	81.4907	172.767	0.430235	1.2966	2.7489	6.1353
TURKEY	2014	0.00597138	1.72427e-05	0	0	0.302717	4.4	0	0	1.42766	9.11634	18.966	5.74132	27.0769	83.4502	172.9	0.432177	1.33196	2.75967	6.2817
TURKEY	2015	0.00559265	0.000516212	0	0	0.303926	4.48852	0	0	2.24169	9.11634	18.9901	5.77159	42.57	85.2374	173.12	0.681309	1.36418	2.77069	10.0619
TURKEY	2016	0.00515597	0.000302258	0	0	0.305182	4.5	0	0	1.6151	9.11634	18.9845	5.79374	30.662	85.4304	173.069	0.492901	1.37332	2.78214	7.26797
TURKEY	2017	0.00499995	3.88907e-05	0	0	0.306454	4.5	0	0	1.35409	9.11634	19.0189	5.82843	25.7533	85.5851	173.383	0.414966	1.37904	2.79374	6.0934
TURKEY	2018	0.00529896	5.67684e-06	0	0	0.307549	0	0	0	1.69326	9.11634	19.0077	5.8458	32.1851	0	173.281	0.520762	0	2.80372	0
BRAZIL	2009	0.00695574	2.68401e-05	0	0	0.812531	2.64863	0	0	1.88846	9.70053	19.6139	15.9369	37.0399	51.9499	190.265	1.53443	2.15209	7.88198	5.00182
BRAZIL	2010	0.00840763	0	0	0	0.809288	2.93844	0	0	3.72996	9.70053	19.6395	15.894	73.2543	57.7094	190.513	3.01861	2.37805	7.85052	10.9603
BRAZIL	2011	0.00766821	0	0	1	0.8058	2.7	0	0	3.91511	9.70053	19.632	15.8195	76.8617	53.0065	190.441	3.1548	2.17566	7.81668	10.5708
BRAZIL	2012	0.00665905	0	0	0	0.802115	2.6	0	0	3.75502	9.70053	19.606	15.7263	73.6211	50.9757	190.189	3.01196	2.0855	7.78093	9.76306
BRAZIL	2013	0.0063167	0	0	0	0.798375	2.7	0	0	3.04153	9.70053	19.595	15.6441	59.5986	52.9064	190.082	2.42828	2.15561	7.74466	8.21212
BRAZIL	2014	0.00653795	0	0	0	0.79475	2.7	0	0	3.57143	9.70053	19.5643	15.5487	69.8723	52.8235	189.784	2.83839	2.14582	7.70949	9.64285
BRAZIL	2015	0.00680104	0	0	0	0.791351	2.70546	0	0	3.59214	9.70053	19.4932	15.426	70.0225	52.7381	189.094	2.84265	2.14097	7.67652	9.7184
BRAZIL	2016	0.00801181	0	0	0	0.788223	2.7	0	0	4.13604	9.70053	19.4227	15.3094	80.333	52.4413	188.41	3.26012	2.1282	7.64618	11.1673
BRAZIL	2017	0.00815685	0	0	0	0.785328	3.1	0	0	3.35437	9.70053	19.3956	15.2319	65.0599	60.1263	188.148	2.63428	2.43452	7.6181	10.3985
BRAZIL	2018	0.0063212	0.00168826	0	0	0.782585	0	0	0	4.18289	9.70053	19.3676	15.1568	81.0127	0	187.876	3.27347	0	7.59149	0
CANADA	2009	0.00159543	4.00914e-05	0	0	0.14093	5.61292	0	0	1.52799	9.65853	18.9297	2.66777	28.9244	106.251	182.833	0.21534	0.791031	1.36118	8.57649
CANADA	2010	0.0018666	0	0	0	0.140612	5.68487	0	0	1.84158	9.65853	18.9131	2.65942	34.8301	107.519	182.673	0.25895	0.799363	1.35811	10.4692
CANADA	2011	0.00213122	3.88868e-08	0	0	0.140094	5.8	0	0	2.14283	9.65853	18.8977	2.64746	40.4947	109.607	182.524	0.300198	0.812546	1.3531	12.4284
CANADA	2012	0.00171389	0	0	0	0.139722	5.7	0	0	2.70668	9.65853	18.8702	2.63657	51.0755	107.56	182.258	0.378183	0.796414	1.34951	15.4281
CANADA	2013	0.00169418	0	0	0	0.139325	5.5	0	0	3.63883	9.65853	18.8525	2.62663	68.601	103.689	182.088	0.50698	0.766288	1.34568	20.0135
CANADA	2014	0.0016304	0	0	0	0.1389	5.5	0	0	3.56233	9.65853	18.845	2.61758	67.1322	103.648	182.016	0.494807	0.76395	1.34157	19.5928
CANADA	2015	0.00172243	1.74657e-07	0	0	0.138178	5.45897	0	0	3.86285	9.65853	18.817	2.6001	72.6872	102.721	181.745	0.533761	0.754311	1.3346	21.0872
CANADA	2016	0.00181822	0	0	0	0.138057	5.5	0	0	2.24024	9.65853	18.7911	2.59425	42.0966	103.351	181.494	0.309282	0.759316	1.33343	12.3213
CANADA	2017	0.00190021	4.72684e-06	0	0	0.138072	5.4	0	0	1.76759	9.65853	18.7828	2.59338	33.2002	101.427	181.414	0.244055	0.74559	1.33358	9.54497
CANADA	2018	0.00198829	0.00195102	0	0	0.138453	0	0	0	2.71649	9.65853	18.7625	2.59772	50.9681	0	181.218	0.376107	0	1.33725	0
GERMANY	2009	0.00250478	0.000780993	0	0	0.343232	6.38299	0	0	1.66879	9.2858	19.784	6.7905	33.0152	126.281	183.71	0.572782	2.19085	3.18719	10.6519
GERMANY	2010	0.00281394	0	0	0	0.338153	6.38791	0	0	2.53323	9.2858	19.7779	6.68795	50.102	126.339	183.654	0.856619	2.16009	3.14002	16.1821
GERMANY	2011	0.00261944	6.62912e-07	0	0	0.327498	6.1	0	0	2.60483	9.2858	19.77	6.47463	51.4974	120.597	183.58	0.853075	1.99774	3.04108	15.8895
GERMANY	2012	0.00129444	0.000161751	8.94782	8.94782	0.323707	6	0	0	1.85531	9.2858	19.7292	6.38647	36.6036	118.375	183.201	0.600576	1.94224	3.00588	11.1318
GERMANY	2013	0.000998048	0.000760144	0	0	0.320268	5.8	0	0	1.80565	9.2858	19.6928	6.30696	35.5581	114.218	182.863	0.578291	1.85756	2.97395	10.4727
GERMANY	2014	0.000919569	0.000484877	0	0	0.317418	5.7	0	0	0.509255	9.2858	19.679	6.24647	10.0216	112.17	182.735	0.161647	1.80928	2.94748	2.90275
GERMANY	2015	0.00132395	0.000668299	0	0	0.316145	5.60959	0	0	1.85925	9.2858	19.6613	6.21583	36.5554	110.292	182.571	0.587794	1.77344	2.93566	10.4296
GERMANY	2016	0.00130076	0.000887812	0	0	0.314844	5.6	0	0	1.80645	9.2858	19.6465	6.18557	35.4903	110.02	182.433	0.568749	1.76312	2.92357	10.1161
GERMANY	2017	0.00228598	0.000534704	0	0	0.312331	5.5	0	0	2.28191	9.2858	19.6331	6.13203	44.801	107.982	182.309	0.712709	1.71782	2.90024	12.5505
GERMANY	2018	0.0020962	0.000615407	0	0	0.309822	0	0	0	2.66684	9.2858	19.6092	6.07536	52.2948	0	182.087	0.826246	0	2.87694	0
UK	2009	0.00264354	0	0	0	0.260985	5.22238	0	0	0.603387	9.36895	19.4554	5.07755	11.7391	101.603	182.276	0.157475	1.36296	2.44515	3.15112
UK	2010	0.00269776	0	0	0	0.259543	5.48871	0	0	2.69608	9.36895	19.4277	5.04232	52.3786	106.633	182.017	0.699748	1.42456	2.43164	14.798
UK	2011	0.00239646	0	0	0	0.258077	5.6	0	0	1.01575	9.36895	19.3966	5.00581	19.7021	108.621	181.725	0.262143	1.44523	2.41791	5.68822
UK	2012	0.00246214	0	10.3932	10.3932	0.256388	5.8	0	0	1.72838	9.36895	19.3662	4.96527	33.4722	112.324	181.441	0.443137	1.48705	2.40209	10.0246
UK	2013	0.00248744	0.000202754	0	0	0.254673	5.7	0	0	1.95523	9.36895	19.3467	4.92708	37.8273	110.276	181.258	0.497944	1.45163	2.38602	11.1448
UK	2014	0.00238874	0	0	0	0.253257	5.6	0	0	1.92214	9.36895	19.3367	4.89715	37.1678	108.286	181.165	0.486794	1.41824	2.37275	10.764
UK	2015	0.00242298	0.000280006	0	0	0.252063	5.67227	0	0	1.54796	9.36895	19.3251	4.87113	29.9145	109.617	181.055	0.390184	1.42977	2.36157	8.78047
UK	2016	0.00249912	2.39161e-07	0	0	0.250791	5.7	0	0	12.0556	9.36895	19.3071	4.84207	232.76	110.051	180.888	3.02345	1.42951	2.34965	68.7172
UK	2017	0.00219625	7.68125e-08	0	0	0.249612	5.5	0	0	4.54779	9.36895	19.2882	4.81457	87.7188	106.085	180.71	1.13519	1.37287	2.3386	25.0129
UK	2018	0.0021827	0	0	0	0.248405	0	0	0	1.22805	9.36895	19.2629	4.785	23.6557	0	180.473	0.305053	0	2.3273	0
Franch	2009	0.00165274	1.35604e-07	0	0	0.271171	5.88643	0	0	0.684811	9.3574	19.4889	5.28482	13.3462	114.72	182.365	0.185701	1.59623	2.53746	4.03109
Franch	2010	0.00192041	1.72085e-08	0	0	0.268893	5.87285	0	0	1.47163	9.3574	19.4612	5.23297	28.6396	114.293	182.106	0.395711	1.57917	2.51614	8.64267
Franch	2011	0.00183827	0	0	0	0.266579	5.6	0	0	1.5449	9.3574	19.4365	5.18135	30.0273	108.844	181.875	0.411837	1.49284	2.49448	8.65142
Franch	2012	0.00173231	0	12.2231	12.2231	0.264275	5.4	0	0	1.22753	9.3574	19.3946	5.1255	23.8073	104.731	181.483	0.324405	1.42709	2.47293	6.62864
Franch	2013	0.00161319	0	0	0	0.262101	5.4	0	0	1.12374	9.3574	19.3596	5.07418	21.7552	104.542	181.156	0.294534	1.41534	2.45258	6.06821
Franch	2014	0.00158739	0	0	0	0.259932	5.2	0	0	0.203525	9.3574	19.3334	5.02536	3.93484	100.534	180.91	0.0529027	1.35164	2.43228	1.05833
Franch	2015	0.0017807	0	0	0	0.257731	5.28086	0	0	1.75643	9.3574	19.3095	4.97666	33.9158	101.971	180.687	0.452686	1.36104	2.41169	9.27546
Franch	2016	0.00159046	0	0	0	0.255625	5.3	0	0	1.32739	9.3574	19.2835	4.92935	25.5968	102.203	180.444	0.339315	1.35481	2.39198	7.03518
Franch	2017	0.00163687	0	0	0	0.252659	5.1	0	0	1.45225	9.3574	19.2682	4.86828	27.9823	98.2678	180.3	0.366924	1.28856	2.36423	7.40648
Franch	2018	0.00157723	0.00592769	0	0	0.250267	0	0	0	2.15507	9.3574	19.2462	4.81669	41.4769	0	180.095	0.539342	0	2.34185	0
Belanda	2009	0.00761158	0.000960354	0	0	0.0692748	6.59968	0	0	11.0418	9.338	18.3553	1.27156	202.675	121.139	171.402	0.764918	0.457191	0.646888	72.8723
Belanda	2010	0.00846038	2.81023e-08	0	0	0.0687057	6.56837	0	0	13.6735	9.338	18.3216	1.2588	250.52	120.343	171.087	0.939444	0.451285	0.641574	89.8123
Belanda	2011	0.0104141	7.17914e-09	0	0	0.0681027	6.6	0	0	36.73	9.338	18.2906	1.24564	671.815	120.718	170.798	2.50141	0.449478	0.635943	242.418
Belanda	2012	0.00931732	4.07485e-05	17.2503	17.2503	0.0674373	6.8	0	0	28.567	9.338	18.2352	1.22974	520.926	124	170.281	1.92648	0.458574	0.629729	194.256
Belanda	2013	0.00811196	0.000408014	0	0	0.0667355	6.8	0	0	37.4807	9.338	18.1933	1.21414	681.897	123.714	169.889	2.5013	0.453802	0.623176	254.869
Belanda	2014	0.00784316	0.000135735	0	0	0.0661038	6.8	0	0	13.202	9.338	18.1717	1.20122	239.902	123.567	169.687	0.872703	0.449506	0.617278	89.7736
Belanda	2015	0.00874249	8.01317e-05	0	0	0.0655612	6.76642	0	0	41.9188	9.338	18.1561	1.19034	761.082	122.852	169.542	2.74825	0.443615	0.612211	283.64
Belanda	2016	0.00797646	9.22599e-05	0	0	0.065112	6.8	0	0	30.8424	9.338	18.1409	1.18119	559.508	123.358	169.4	2.00821	0.442761	0.608016	209.728
Belanda	2017	0.0087429	0.00016469	0	0	0.0647329	6.8	0	0	11.5718	9.338	18.1319	1.17373	209.819	123.297	169.316	0.749078	0.440184	0.604476	78.6884
Belanda	2018	0.00778651	0.00117932	0	0	0.0643757	0	0	0	-26.1955	9.338	18.1185	1.16639	-474.622	0	169.19	-1.68635	0	0.60114	0
Spanyol	2009	0.00636677	0.000395068	0	0	0.194296	5.1806	0	0	0.642832	9.40823	19.0403	3.69944	12.2397	98.64	179.135	0.1249	1.00657	1.82798	3.33026
Spanyol	2010	0.00737987	0	0	0	0.192598	5.62106	0	0	2.57681	9.40823	18.9949	3.65839	48.9463	106.771	178.708	0.49629	1.08261	1.81201	14.4844
Spanyol	2011	0.00669137	0	0	0	0.190696	5.8	0	0	1.81448	9.40823	18.9403	3.61184	34.3668	109.854	178.195	0.346014	1.10604	1.79411	10.524
Spanyol	2012	0.00635061	0	24.0983	24.0983	0.188258	5.8	0	0	1.57368	9.40823	18.8652	3.55153	29.6879	109.418	177.489	0.296258	1.09189	1.77117	9.12737
Spanyol	2013	0.00544877	0	0	0	0.185142	5.8	0	0	3.49681	9.40823	18.8101	3.48255	65.7753	109.099	176.97	0.647407	1.07383	1.74186	20.2815
Spanyol	2014	0.00552069	0	0	0	0.182186	5.8	0	0	2.40567	9.40823	18.7881	3.42293	45.1981	108.971	176.763	0.438279	1.05668	1.71405	13.9529
Spanyol	2015	0.00485245	3.58544e-07	0	0	0.179752	5.65258	0	0	1.9276	9.40823	18.7908	3.37768	36.2211	106.217	176.788	0.346489	1.01606	1.69115	10.8959
Spanyol	2016	0.00522007	0	0	0	0.177721	5.7	0	0	3.59177	9.40823	18.7838	3.33826	67.467	107.067	176.722	0.638331	1.01301	1.67204	20.4731
Spanyol	2017	0.00573326	1.91332e-07	0	0	0.176059	5.5	0	0	1.90777	9.40823	18.7746	3.30543	35.8176	103.26	176.636	0.335879	0.968323	1.6564	10.4927
Spanyol	2018	0.0059773	0.00707409	0	0	0.174562	0	0	0	3.45827	9.40823	18.7587	3.27456	64.8728	0	176.487	0.603681	0	1.64232	0
Italy	2009	0.00398059	0.000197299	0	0	0.247654	3.6598	0	0	0.75789	9.2895	19.3874	4.80136	14.6935	70.9538	180.099	0.187695	0.906363	2.30058	2.77372
Italy	2010	0.00486665	0	0	0	0.245116	3.91016	0	0	0.465343	9.2895	19.3573	4.74479	9.0078	75.6902	179.82	0.114063	0.958441	2.277	1.81956
Italy	2011	0.00566952	0	0	0	0.24225	3.9	0	0	1.50374	9.2895	19.318	4.67979	29.0492	75.3402	179.455	0.36428	0.944776	2.25038	5.86457
Italy	2012	0.00465547	0	7.14445	7.14445	0.239642	3.9	0	0	0.00167224	9.2895	19.2427	4.61137	0.0321785	75.0466	178.755	0.000400741	0.934605	2.22616	0.00652175
Italy	2013	0.00444074	0.000447601	0	0	0.239207	4.3	0	0	0.912122	9.2895	19.1835	4.58882	17.4977	82.4888	178.205	0.218186	1.02859	2.22212	3.92213
Italy	2014	0.00482376	0	0	0	0.238268	4.5	0	0	0.788869	9.2895	19.1477	4.56228	15.105	86.1645	177.872	0.187962	1.07221	2.21339	3.54991
Italy	2015	0.00455775	0	0	0	0.235041	4.32068	0	0	0.724628	9.2895	19.1205	4.49409	13.8552	82.6134	177.62	0.170317	1.01553	2.18341	3.13088
Italy	2016	0.00386583	0	0	0	0.231797	4.3	0	0	1.36793	9.2895	19.0963	4.42646	26.1224	82.114	177.395	0.317083	0.996727	2.15328	5.88211
Italy	2017	0.0042719	0	0	0	0.228746	4.4	0	0	0.56917	9.2895	19.0756	4.36347	10.8573	83.9327	177.203	0.130195	1.00648	2.12494	2.50435
Italy	2018	0.00381493	0.000885661	0	0	0.225773	0	0	0	1.90101	9.2895	19.0443	4.29969	36.2033	0	176.912	0.429197	0	2.09732	0
Belgia	2009	0.00295645	0	0	0	0.0452454	6.33907	0	0	16.0705	9.3428	17.7959	0.805185	285.989	112.81	166.264	0.727115	0.286814	0.422719	101.872
Belgia	2010	0.00304185	0	0	0	0.0450539	6.40015	0	0	26.0924	9.3428	17.7772	0.800932	463.85	113.777	166.089	1.17557	0.288352	0.42093	166.995
Belgia	2011	0.0029479	0	0	0	0.0450328	6.5	0	0	31.307	9.3428	17.7476	0.799223	555.623	115.359	165.812	1.40984	0.292713	0.420732	203.495
Belgia	2012	0.00296353	1.22044e-06	16.2169	16.2169	0.0447045	6.3	0	0	2.38023	9.3428	17.7099	0.791713	42.1538	111.573	165.46	0.106407	0.281638	0.417665	14.9955
Belgia	2013	0.00257768	6.37598e-05	0	0	0.0443174	6.3	0	0	-5.68223	9.3428	17.6738	0.783258	-100.427	111.345	165.123	-0.251822	0.2792	0.414048	-35.798
Belgia	2014	0.00268859	2.54615e-05	0	0	0.0439349	6.4	0	0	-2.84393	9.3428	17.6538	0.775615	-50.206	112.984	164.935	-0.124948	0.281183	0.410474	-18.2012
Belgia	2015	0.00300064	6.95941e-06	0	0	0.0436336	6.3082	0	0	-4.22249	9.3428	17.6389	0.769651	-74.4803	111.27	164.797	-0.184243	0.275249	0.40766	-26.6363
Belgia	2016	0.00296797	3.78935e-06	0	0	0.0433234	6.3	0	0	12.0864	9.3428	17.617	0.76323	212.927	110.987	164.592	0.523626	0.272938	0.404762	76.1446
Belgia	2017	0.00303617	1.49783e-06	0	0	0.0429826	6.1	0	0	-7.18545	9.3428	17.5988	0.756441	-126.455	107.353	164.422	-0.308849	0.262194	0.401577	-43.8312
Belgia	2018	0.00277495	8.21761e-05	0	0	0.0426732	0	0	0	-11.5753	9.3428	17.5742	0.749948	-203.427	0	164.192	-0.493956	0	0.398687	0

## Sheet: DATA SPASIAL FIX
COUNTRY	EM	IM	CRSPS	CRTBT	PORT	LANG	FDI	ECS	POS	LNGDP	LNPOP
Cambodia	0.0398801	0.0161406	0	0	3.43077	0	12.0278	7.72957	18.7144	7.72957	16.533
Malaysia	0.0499006	0.012633	0	0	4.98655	1	3.19339	8.84442	18.767	8.84442	17.2045
Philippines	0.0578788	54.1241	0	0	2.82847	0	1.82189	8.01489	18.9879	8.01489	18.4158
Singapore	0.0393139	0.509212	1	0	6.07108	1	21.0559	10.2232	18.6774	10.2232	15.4978
Thailand	0.0262863	0.00942391	0	0	4.1307	0	2.28501	8.42798	18.895	8.42798	18.0384
Vietnam	0.0190646	0.0516278	1	1	3.25978	0	5.99265	7.85519	18.9641	7.85519	18.3288
Australia	0.018303	0.60892	0	0	4.45962	0	3.71185	10.2724	18.7443	10.2724	16.9629
China	0.0113061	0.170424	1	1	4.02485	0	2.53499	8.45721	20.5091	8.45721	21.0317
India	0.0282325	0.448474	0	1	3.64399	0	1.79028	7.86747	20.4616	7.86747	20.9751
Japan	0.0313076	0.514872	1	1	4.73278	0	0.286464	10.1215	19.0641	10.1215	18.6626
New Zealand	0.0113493	0.00658258	0	0	4.96585	0	0.776413	9.88671	18.6741	9.88671	15.3268
Korea, Republic of	0.0227072	0.358189	0	0	4.79886	0	0.83089	9.53037	18.8384	9.53037	17.7384
Indonesia	0	0	0	0	4.1307	0	2.28501	8.42798	19.3495	8.42798	19.5749
United States	0.00700798	0.525379	1	1	5.09317	0	1.7786	10.2109	19.4685	10.2109	19.4685
Turkey	0.00554664	0.405649	0	0	3.86314	0	1.57855	9.00753	18.9207	9.00753	18.1539
Brazil	0.00718362	0.385289	0	1	2.47925	0	3.51669	8.92094	19.2425	8.92094	19.1226
Canada	0.00180609	0.48634	0	0	5.01568	0	2.60074	10.1848	18.7867	10.1848	17.3779
Germany	0.00247258	0.168956	0	0	5.30805	0	1.95915	10.0851	18.9357	10.0851	18.2168
United Kingdom	0.00243771	0.238886	0	0	5.02834	0	2.93004	10.0143	18.883	10.0143	17.9804
France	0.00169296	0.253206	0	0	4.90401	0	1.29473	10.027	18.8882	10.027	18.0056
Netherlands	0.00850069	0.534367	0	0	6.05345	0	19.8833	10.2309	18.7208	10.2309	16.6403
Spain	0.00595412	0.211446	0	0	5.08542	0	2.33957	9.74663	18.8253	9.74663	17.6567
Italy	0.00449471	0.210922	0	0	3.71906	0	0.899237	9.8665	18.8693	9.8665	17.9109
Belgium	0.00289557	0.432625	0	0	5.69474	0	5.64271	10.0995	18.6995	10.0995	16.2278
